# Supplementary material for: Modeling clonal hematopoiesis in umbilical cord blood cells by CRISPR/Cas9
Source: Leukemia. 2021 Nov 15;36(4):1102–10. doi: 10.1038/s41375-021-01469-x (PMC8979818; doi:10.1038/s41375-021-01469-x)
Supplement: Supplementary file 2 — Christen et al_Supplementary Table S4 [file 41375_2021_1469_MOESM2_ESM.xlsx]

## Sheet: 7d
Supplementary table S4
differentially expressed genes 7 days after TET2 knockout in CB cells versus WT
gene	symbol	baseMean	log2FoldChange	lfcSE	stat	pvalue	padj
ENSG00000000003	TSPAN6	66.7452	0.2396	0.173252	1.38226	0.166893	0.999898
ENSG00000000419	DPM1	1008.15	0.0797334	0.154877	0.514841	0.606664	0.999898
ENSG00000000457	SCYL3	309.365	-0.092521	0.136038	-0.680099	0.496442	0.999898
ENSG00000000460	C1orf112	534.012	0.0487498	0.199594	0.244297	0.807001	0.999898
ENSG00000000938	FGR	531.021	-0.357214	0.21023	-1.70708	0.0878065	0.999898
ENSG00000000971	CFH	682.371	-0.0683977	0.159185	-0.429712	0.667405	0.999898
ENSG00000001036	FUCA2	1026.13	0.201094	0.116272	1.7295	0.0837203	0.999898
ENSG00000001084	GCLC	1367.25	0.0718804	0.20218	0.355558	0.722171	0.999898
ENSG00000001167	NFYA	1780.21	-0.101226	0.136262	-0.742899	0.457543	0.999898
ENSG00000001460	STPG1	138.948	0.0561275	0.183932	0.305159	0.760245	0.999898
ENSG00000001461	NIPAL3	705.62	-0.134583	0.118021	-1.1404	0.25412	0.999898
ENSG00000001497	LAS1L	1944.02	-0.00896017	0.129971	-0.068941	0.945037	0.999898
ENSG00000001561	ENPP4	402.456	-0.00556065	0.198737	-0.0279841	0.977675	0.999898
ENSG00000001617	SEMA3F	4.21811	-0.035199	0.172558	-0.201371	0.840409	NA
ENSG00000001626	CFTR	23.6815	0.19691	0.201595	0.974167	0.329973	0.999898
ENSG00000001629	ANKIB1	1017.21	-0.0996324	0.0982986	-1.01358	0.310782	0.999898
ENSG00000001630	CYP51A1	144.776	-0.00441686	0.21104	-0.0209393	0.983294	0.999898
ENSG00000001631	KRIT1	162.401	-0.0436158	0.147814	-0.295074	0.767938	0.999898
ENSG00000002016	RAD52	465.686	0.0715839	0.177001	0.404335	0.685966	0.999898
ENSG00000002079	MYH16	2.85943	0.0552893	0.13137	0.417772	0.676114	NA
ENSG00000002330	BAD	84.0052	0.38759	0.212072	1.83346	0.0667343	0.999898
ENSG00000002549	LAP3	2668.19	-0.0714024	0.132143	-0.540356	0.588951	0.999898
ENSG00000002586	CD99	3326.36	-0.0735642	0.129928	-0.566187	0.571266	0.999898
ENSG00000002587	HS3ST1	200.5	0.364481	0.199215	1.82989	0.0672659	0.999898
ENSG00000002726	AOC1	86.2433	0.00528959	0.208282	0.0253706	0.979759	0.999898
ENSG00000002745	WNT16	0.237156	0.0171993	0.0502051	0.351028	0.725567	NA
ENSG00000002822	MAD1L1	30.7942	-0.0741329	0.186384	-0.397222	0.691204	0.999898
ENSG00000002834	LASP1	6069.67	0.0660896	0.126426	0.522753	0.601146	0.999898
ENSG00000002919	SNX11	967.553	0.0122249	0.136625	0.0894742	0.928705	0.999898
ENSG00000002933	TMEM176A	255.164	0.0757607	0.203729	0.371866	0.709993	0.999898
ENSG00000003056	M6PR	5184.86	-0.0335924	0.127731	-0.262994	0.792555	0.999898
ENSG00000003096	KLHL13	131.77	-0.11982	0.209487	-0.572586	0.566925	0.999898
ENSG00000003137	CYP26B1	0.359438	0.0070782	0.050655	0.145333	0.884448	NA
ENSG00000003147	ICA1	409.355	0.100701	0.135013	0.745798	0.45579	0.999898
ENSG00000003249	DBNDD1	62.7825	-0.00372605	0.13908	-0.0267672	0.978645	0.999898
ENSG00000003393	ALS2	2841.74	0.0816809	0.170488	0.479086	0.631877	0.999898
ENSG00000003400	CASP10	799.142	-0.0226796	0.139295	-0.162815	0.870664	0.999898
ENSG00000003402	CFLAR	2730.97	-0.0258251	0.167152	-0.154495	0.87722	0.999898
ENSG00000003436	TFPI	292.837	0.216153	0.15981	1.35289	0.176092	0.999898
ENSG00000003509	NDUFAF7	469.359	-0.0161558	0.1609	-0.10042	0.920011	0.999898
ENSG00000003756	RBM5	2769.59	-0.0870084	0.178859	-0.486445	0.626652	0.999898
ENSG00000003987	MTMR7	27.7077	-0.250783	0.201127	-1.247	0.212396	0.999898
ENSG00000003989	SLC7A2	10.6936	0.129355	0.210544	0.615412	0.538283	0.999898
ENSG00000004059	ARF5	1624.06	-0.008214	0.101959	-0.0805627	0.93579	0.999898
ENSG00000004139	SARM1	14.2938	-0.17806	0.204162	-0.87123	0.383628	0.999898
ENSG00000004142	POLDIP2	3002.27	0.00810633	0.156391	0.0518362	0.958659	0.999898
ENSG00000004399	PLXND1	6959.03	-0.0160063	0.159607	-0.100284	0.920119	0.999898
ENSG00000004455	AK2	8282.11	-0.0230778	0.134633	-0.171413	0.863899	0.999898
ENSG00000004468	CD38	141.401	0.391988	0.185861	2.1086	0.0349794	0.999898
ENSG00000004478	FKBP4	3372.93	-0.00889817	0.142463	-0.0624595	0.950197	0.999898
ENSG00000004487	KDM1A	3414.47	-0.00543814	0.177535	-0.0306306	0.975564	0.999898
ENSG00000004534	RBM6	2306.03	0.0780064	0.137553	0.567081	0.570659	0.999898
ENSG00000004660	CAMKK1	184.193	-0.041507	0.21043	-0.197143	0.843715	0.999898
ENSG00000004700	RECQL	1095.37	-0.0362446	0.206278	-0.17572	0.860514	0.999898
ENSG00000004766	VPS50	621.327	-0.0540607	0.164119	-0.329443	0.741821	0.999898
ENSG00000004776	HSPB6	2.81373	0.0336537	0.13465	0.25658	0.797503	NA
ENSG00000004777	ARHGAP33	483.757	-0.00100441	0.208992	-0.00480374	0.996167	0.999898
ENSG00000004779	NDUFAB1	1639.94	0.144572	0.199762	0.723832	0.469169	0.999898
ENSG00000004799	PDK4	41.2284	-0.752866	0.207476	-3.62778	0.000285868	0.0611141
ENSG00000004809	SLC22A16	490.899	-0.210834	0.160603	-1.31273	0.189273	0.999898
ENSG00000004838	ZMYND10	30.2243	-0.10418	0.199886	-0.520546	0.602683	0.999898
ENSG00000004846	ABCB5	0.83866	0.0131694	0.0851542	0.154154	0.877488	NA
ENSG00000004848	ARX	0.619605	0.0422098	0.0695024	0.62396	0.532654	NA
ENSG00000004864	SLC25A13	1245.54	0.061314	0.17399	0.352419	0.724524	0.999898
ENSG00000004866	ST7	756.252	0.0892396	0.118207	0.754943	0.450283	0.999898
ENSG00000004897	CDC27	2558.94	-0.0356029	0.206913	-0.172074	0.863379	0.999898
ENSG00000004939	SLC4A1	20.7361	-0.452203	0.2102	-2.15891	0.0308571	0.999898
ENSG00000004961	HCCS	541.293	0.010208	0.167107	0.061097	0.951282	0.999898
ENSG00000004975	DVL2	1731.99	0.0270352	0.111498	0.24247	0.808416	0.999898
ENSG00000005007	UPF1	3672.56	0.0218205	0.114206	0.191063	0.848476	0.999898
ENSG00000005020	SKAP2	1796.36	-0.0438665	0.162964	-0.26919	0.787783	0.999898
ENSG00000005022	SLC25A5	12147.5	0.0743271	0.144903	0.512948	0.607988	0.999898
ENSG00000005059	MCUB	758.577	0.0862135	0.169594	0.508411	0.611165	0.999898
ENSG00000005073	HOXA11	12.9742	-0.122171	0.211594	-0.576597	0.564212	0.999898
ENSG00000005075	POLR2J	848.804	0.0984037	0.120389	0.817399	0.4137	0.999898
ENSG00000005100	DHX33	1587.85	-0.173684	0.175439	-0.990062	0.322144	0.999898
ENSG00000005108	THSD7A	71.4772	-0.0936656	0.211922	-0.441699	0.658707	0.999898
ENSG00000005156	LIG3	1093.74	-0.0759081	0.166743	-0.455274	0.648912	0.999898
ENSG00000005175	RPAP3	1016.92	0.0627032	0.203773	0.307749	0.758273	0.999898
ENSG00000005187	ACSM3	616.417	-0.12005	0.158057	-0.759464	0.447575	0.999898
ENSG00000005189	REXO5	889.16	0.0748099	0.122216	0.612095	0.540475	0.999898
ENSG00000005194	CIAPIN1	1784.66	-0.039952	0.134676	-0.296661	0.766726	0.999898
ENSG00000005206	SPPL2B	1026.1	0.0238034	0.201084	0.118367	0.905777	0.999898
ENSG00000005238	FAM214B	610.661	-0.0290322	0.155864	-0.186236	0.85226	0.999898
ENSG00000005243	COPZ2	31.3855	0.116563	0.210987	0.55135	0.581394	0.999898
ENSG00000005249	PRKAR2B	1670.63	-0.0369946	0.202564	-0.182664	0.855062	0.999898
ENSG00000005302	MSL3	757.983	-0.115056	0.119787	-0.960529	0.336789	0.999898
ENSG00000005339	CREBBP	1975.76	-0.175907	0.097696	-1.80058	0.0717699	0.999898
ENSG00000005379	TSPOAP1	3086.49	0.078291	0.150414	0.520503	0.602713	0.999898
ENSG00000005381	MPO	329694	-0.223563	0.144462	-1.54756	0.121728	0.999898
ENSG00000005436	GCFC2	330.382	0.0733192	0.138524	0.529329	0.596577	0.999898
ENSG00000005448	WDR54	330.01	0.176127	0.18394	0.957274	0.338429	0.999898
ENSG00000005469	CROT	238.81	0.0590961	0.166321	0.355258	0.722396	0.999898
ENSG00000005471	ABCB4	18.5168	0.266652	0.210193	1.26513	0.205823	0.999898
ENSG00000005483	KMT2E	2147.67	0.0418163	0.17096	0.244597	0.806768	0.999898
ENSG00000005486	RHBDD2	1053.5	-0.201197	0.206743	-0.973316	0.330396	0.999898
ENSG00000005513	SOX8	4.94633	-0.011845	0.145733	-0.0806468	0.935723	0.999898
ENSG00000005700	IBTK	2085.81	-0.0873145	0.168846	-0.517143	0.605057	0.999898
ENSG00000005801	ZNF195	961.82	0.0472199	0.114814	0.411271	0.680874	0.999898
ENSG00000005810	MYCBP2	3318.58	-0.0892255	0.201863	-0.442029	0.658468	0.999898
ENSG00000005812	FBXL3	666.46	-0.0690352	0.179584	-0.38448	0.700622	0.999898
ENSG00000005844	ITGAL	5113.92	0.0822908	0.203044	0.405289	0.685265	0.999898
ENSG00000005882	PDK2	285.877	-0.0992964	0.171826	-0.57793	0.563311	0.999898
ENSG00000005884	ITGA3	96.2111	0.199611	0.182982	1.10174	0.270575	0.999898
ENSG00000005889	ZFX	1221.36	-0.13519	0.133437	-1.01318	0.310975	0.999898
ENSG00000005893	LAMP2	5404.45	-0.0379951	0.181984	-0.208785	0.834616	0.999898
ENSG00000005961	ITGA2B	7813.65	0.176899	0.123023	1.43794	0.150452	0.999898
ENSG00000005981	ASB4	0.373641	0.0110037	0.0629006	0.189563	0.849652	NA
ENSG00000006007	GDE1	1563.01	0.0119984	0.155008	0.0774096	0.938298	0.999898
ENSG00000006015	REX1BD	721.062	0.188512	0.208891	0.902716	0.366676	0.999898
ENSG00000006016	CRLF1	3.00536	-0.0556208	0.158444	-0.3497	0.726564	NA
ENSG00000006025	OSBPL7	593.325	0.0331916	0.200823	0.165253	0.868745	0.999898
ENSG00000006042	TMEM98	86.1093	0.557594	0.212015	2.63619	0.00838418	0.679878
ENSG00000006047	YBX2	22.5027	0.0830399	0.197462	0.419591	0.674784	0.999898
ENSG00000006062	MAP3K14	348.523	-0.145344	0.203931	-0.712559	0.476119	0.999898
ENSG00000006118	TMEM132A	4.75693	0.43407	0.18411	2.35284	0.0186308	0.999898
ENSG00000006125	AP2B1	6990.81	-0.0517253	0.118324	-0.43715	0.662003	0.999898
ENSG00000006194	ZNF263	1194.37	-0.0565575	0.125118	-0.452016	0.651257	0.999898
ENSG00000006282	SPATA20	862.161	-0.0139055	0.209029	-0.0665154	0.946967	0.999898
ENSG00000006283	CACNA1G	2.39398	0.182764	0.124051	1.59084	0.111646	NA
ENSG00000006327	TNFRSF12A	139.54	0.20294	0.210136	0.965228	0.334431	0.999898
ENSG00000006432	MAP3K9	49.7623	-0.0997776	0.180017	-0.556459	0.577897	0.999898
ENSG00000006451	RALA	1587.31	0.059616	0.12487	0.47744	0.633049	0.999898
ENSG00000006453	BAIAP2L1	10.6903	-0.26372	0.203087	-1.29511	0.195283	0.999898
ENSG00000006459	KDM7A	367.451	-0.418894	0.195298	-2.1453	0.0319285	0.999898
ENSG00000006468	ETV1	23.4718	-0.153547	0.207122	-0.740759	0.458839	0.999898
ENSG00000006530	AGK	1023.54	0.0343053	0.116824	0.293656	0.769021	0.999898
ENSG00000006534	ALDH3B1	926.8	-0.0662089	0.200885	-0.329567	0.741727	0.999898
ENSG00000006555	TTC22	1.961	-0.121099	0.112558	-1.1255	0.260377	NA
ENSG00000006576	PHTF2	1015.05	-0.148029	0.153875	-0.962085	0.336007	0.999898
ENSG00000006606	CCL26	0.610858	-0.0351979	0.0577231	-0.615431	0.53827	NA
ENSG00000006607	FARP2	660.17	-0.207274	0.157096	-1.31953	0.186993	0.999898
ENSG00000006625	GGCT	657.155	0.0128015	0.152776	0.0837944	0.93322	0.999898
ENSG00000006634	DBF4	1145.81	0.015829	0.198312	0.0798276	0.936374	0.999898
ENSG00000006638	TBXA2R	238.372	0.319899	0.181134	1.76699	0.0772307	0.999898
ENSG00000006652	IFRD1	664.31	-0.0159108	0.135667	-0.11728	0.906638	0.999898
ENSG00000006695	COX10	591.647	-0.0449707	0.162564	-0.27666	0.782041	0.999898
ENSG00000006704	GTF2IRD1	160.704	0.126059	0.141893	0.88815	0.37446	0.999898
ENSG00000006712	PAF1	1348.77	0.0491327	0.115757	0.424447	0.67124	0.999898
ENSG00000006715	VPS41	1908.78	-0.0635492	0.151434	-0.419663	0.674732	0.999898
ENSG00000006740	ARHGAP44	8.15001	0.0202824	0.206786	0.0982865	0.921705	0.999898
ENSG00000006744	ELAC2	3232.94	0.0150729	0.14727	0.102351	0.918478	0.999898
ENSG00000006747	SCIN	106.35	1.03366	0.20385	5.07165	3.94383e-07	0.00023934
ENSG00000006756	ARSD	582.326	-0.065473	0.185069	-0.353784	0.723501	0.999898
ENSG00000006757	PNPLA4	431.741	0.0167673	0.152779	0.109748	0.912609	0.999898
ENSG00000006831	ADIPOR2	3902.78	-0.0891511	0.0999135	-0.892281	0.372242	0.999898
ENSG00000006837	CDKL3	9.27878	0.129842	0.192731	0.678212	0.497637	0.999898
ENSG00000007001	UPP2	0.752445	-0.0959374	0.0877981	-1.12817	0.259248	NA
ENSG00000007038	PRSS21	386.979	-0.00143727	0.171413	-0.00837967	0.993314	0.999898
ENSG00000007047	MARK4	497.565	-0.0966292	0.116222	-0.831465	0.405711	0.999898
ENSG00000007062	PROM1	899.257	-0.21917	0.180288	-1.21571	0.224097	0.999898
ENSG00000007080	CCDC124	967.477	0.290743	0.204747	1.42071	0.155401	0.999898
ENSG00000007129	CEACAM21	88.5182	0.23082	0.206438	1.11728	0.263877	0.999898
ENSG00000007168	PAFAH1B1	3489.19	-0.0733849	0.127304	-0.576459	0.564305	0.999898
ENSG00000007171	NOS2	0.810368	-0.0525392	0.08417	-0.641943	0.52091	NA
ENSG00000007202	KIAA0100	5316.1	-0.179679	0.145107	-1.23826	0.215621	0.999898
ENSG00000007237	GAS7	1844.95	0.0985316	0.203203	0.484887	0.627757	0.999898
ENSG00000007255	TRAPPC6A	706.479	0.0717073	0.208818	0.343374	0.731317	0.999898
ENSG00000007264	MATK	1746.81	0.186299	0.178961	1.04101	0.297871	0.999898
ENSG00000007312	CD79B	151.734	0.244232	0.200072	1.2201	0.222426	0.999898
ENSG00000007314	SCN4A	5.64971	-0.110163	0.163961	-0.668941	0.503533	0.999898
ENSG00000007341	ST7L	250.171	-0.0126097	0.12948	-0.0973979	0.92241	0.999898
ENSG00000007350	TKTL1	2.12092	-0.0396538	0.130649	-0.307861	0.758188	NA
ENSG00000007376	RPUSD1	1108.44	0.0887344	0.178717	0.496549	0.619507	0.999898
ENSG00000007384	RHBDF1	162.671	0.00115169	0.159412	0.00722538	0.994235	0.999898
ENSG00000007392	LUC7L	1342.15	0.0207949	0.170632	0.121861	0.903009	0.999898
ENSG00000007402	CACNA2D2	43.2262	-0.15121	0.176113	-0.864391	0.387373	0.999898
ENSG00000007516	BAIAP3	14.5536	0.0785965	0.196342	0.398409	0.690329	0.999898
ENSG00000007520	TSR3	494.974	0.19565	0.181328	1.07909	0.280548	0.999898
ENSG00000007541	PIGQ	768.454	0.0370819	0.185221	0.200191	0.841331	0.999898
ENSG00000007545	CRAMP1	493.623	0.0845108	0.141102	0.598838	0.549281	0.999898
ENSG00000007866	TEAD3	54.0641	0.0128022	0.202162	0.0632761	0.949547	0.999898
ENSG00000007923	DNAJC11	1275.77	-0.0113984	0.12594	-0.0905081	0.927883	0.999898
ENSG00000007944	MYLIP	257.552	0.0677593	0.132125	0.512894	0.608025	0.999898
ENSG00000007952	NOX1	10.0168	0.193927	0.209272	0.929888	0.352429	0.999898
ENSG00000007968	E2F2	628.984	-0.11394	0.18911	-0.602571	0.546794	0.999898
ENSG00000008018	PSMB1	4204.14	0.117971	0.161938	0.728508	0.466302	0.999898
ENSG00000008056	SYN1	6.54993	0.288085	0.193125	1.49103	0.135953	0.999898
ENSG00000008083	JARID2	2201.81	0.0588532	0.175731	0.334914	0.73769	0.999898
ENSG00000008086	CDKL5	81.9793	-0.43146	0.18722	-2.3032	0.0212676	0.999898
ENSG00000008118	CAMK1G	1.68581	-0.104665	0.0892855	-1.3324	0.18273	NA
ENSG00000008128	CDK11A	30.763	-0.231578	0.205455	-1.12612	0.260116	0.999898
ENSG00000008130	NADK	2153.1	-0.0232497	0.123716	-0.187928	0.850933	0.999898
ENSG00000008226	DLEC1	24.822	0.148529	0.208142	0.710265	0.47754	0.999898
ENSG00000008256	CYTH3	374.22	0.0999596	0.177938	0.561701	0.57432	0.999898
ENSG00000008277	ADAM22	150.103	0.0487299	0.176545	0.276016	0.782536	0.999898
ENSG00000008282	SYPL1	2656.58	0.0198219	0.187662	0.105631	0.915875	0.999898
ENSG00000008283	CYB561	654.666	0.133079	0.188743	0.705007	0.480806	0.999898
ENSG00000008294	SPAG9	1955.1	-0.112958	0.16275	-0.69407	0.487638	0.999898
ENSG00000008300	CELSR3	195.124	0.226393	0.200758	1.12714	0.259683	0.999898
ENSG00000008311	AASS	114.095	-0.269311	0.171421	-1.57153	0.116061	0.999898
ENSG00000008323	PLEKHG6	27.2807	-0.000489402	0.210807	-0.00231727	0.998151	0.999898
ENSG00000008324	SS18L2	707.057	0.0568604	0.128633	0.44206	0.658446	0.999898
ENSG00000008382	MPND	167.452	-0.0344916	0.154464	-0.223303	0.8233	0.999898
ENSG00000008394	MGST1	2875.78	-0.0892282	0.134465	-0.663596	0.506949	0.999898
ENSG00000008405	CRY1	426.376	-0.0234152	0.147326	-0.158957	0.873702	0.999898
ENSG00000008438	PGLYRP1	7.29024	-0.0913747	0.127433	-0.729155	0.465907	0.999898
ENSG00000008441	NFIX	245.521	0.141243	0.156857	0.900629	0.367786	0.999898
ENSG00000008513	ST3GAL1	1333.16	-0.00162292	0.175529	-0.00924461	0.992624	0.999898
ENSG00000008516	MMP25	259.019	-0.192814	0.168417	-1.1684	0.242645	0.999898
ENSG00000008517	IL32	24.1602	-0.277237	0.196041	-1.42076	0.155386	0.999898
ENSG00000008710	PKD1	1035.41	0.133031	0.209359	0.63547	0.525122	0.999898
ENSG00000008735	MAPK8IP2	6.4061	-0.0346357	0.191184	-0.183302	0.854561	0.999898
ENSG00000008838	MED24	2848.06	-0.00418938	0.110194	-0.038018	0.969673	0.999898
ENSG00000008853	RHOBTB2	439.029	-0.0358415	0.200503	-0.178723	0.858155	0.999898
ENSG00000008869	HEATR5B	1606.53	-0.0914774	0.112384	-0.813978	0.415657	0.999898
ENSG00000008952	SEC62	2468.68	-0.0943008	0.15734	-0.599363	0.548931	0.999898
ENSG00000008988	RPS20	22778.3	0.106959	0.107018	0.999447	0.317578	0.999898
ENSG00000009307	CSDE1	14551.1	0.00884918	0.165187	0.0535724	0.957276	0.999898
ENSG00000009335	UBE3C	2804.52	-0.110615	0.18138	-0.609876	0.541944	0.999898
ENSG00000009413	REV3L	1130.53	-0.22638	0.155053	-1.46011	0.144259	0.999898
ENSG00000009694	TENM1	1.75235	0.00997772	0.12977	0.0775594	0.938179	NA
ENSG00000009724	MASP2	32.3055	-0.0792943	0.208918	-0.378841	0.704806	0.999898
ENSG00000009780	FAM76A	206.442	-0.0331026	0.139406	-0.23752	0.812253	0.999898
ENSG00000009790	TRAF3IP3	943.466	0.267358	0.171882	1.55534	0.119866	0.999898
ENSG00000009830	POMT2	578.025	0.0463015	0.144936	0.319431	0.7494	0.999898
ENSG00000009844	VTA1	1671.42	-0.0123267	0.174994	-0.0704438	0.94384	0.999898
ENSG00000009950	MLXIPL	0.574911	-0.0542141	0.0575142	-0.917219	0.359028	NA
ENSG00000009954	BAZ1B	4055.82	-0.0439823	0.181686	-0.242082	0.808717	0.999898
ENSG00000010017	RANBP9	1383.74	-0.00371397	0.180277	-0.0206014	0.983564	0.999898
ENSG00000010030	ETV7	3.0552	-0.0636362	0.140318	-0.454234	0.64966	NA
ENSG00000010072	SPRTN	313.43	-0.143003	0.199931	-0.715525	0.474285	0.999898
ENSG00000010165	EEF1AKNMT	2073.73	0.0040812	0.133917	0.0304774	0.975686	0.999898
ENSG00000010219	DYRK4	317.432	0.0172495	0.128266	0.134472	0.893029	0.999898
ENSG00000010244	ZNF207	5765.2	-0.0778737	0.126836	-0.613974	0.539232	0.999898
ENSG00000010256	UQCRC1	5093.57	0.0414651	0.134133	0.309138	0.757217	0.999898
ENSG00000010270	STARD3NL	1383.7	0.0825938	0.188239	0.438807	0.660802	0.999898
ENSG00000010278	CD9	741.915	0.139777	0.161625	0.864727	0.387189	0.999898
ENSG00000010292	NCAPD2	6275.82	-0.0316727	0.195945	-0.161641	0.871588	0.999898
ENSG00000010295	IFFO1	887.991	-0.120142	0.207764	-0.578238	0.563104	0.999898
ENSG00000010310	GIPR	74.4325	-0.0018569	0.152297	-0.0121791	0.990283	0.999898
ENSG00000010318	PHF7	333.488	0.0189695	0.117301	0.161728	0.87152	0.999898
ENSG00000010319	SEMA3G	44.0555	0.0980438	0.192485	0.509134	0.610658	0.999898
ENSG00000010322	NISCH	2957.09	-0.128451	0.192748	-0.666421	0.505142	0.999898
ENSG00000010327	STAB1	12205.6	-0.11974	0.211684	-0.565764	0.571554	0.999898
ENSG00000010361	FUZ	326.475	0.207704	0.142206	1.46055	0.144139	0.999898
ENSG00000010379	SLC6A13	3.1425	0.00397714	0.12573	0.0312064	0.975105	NA
ENSG00000010404	IDS	102.413	0.17075	0.187344	0.910314	0.362657	0.999898
ENSG00000010438	PRSS3	5.67804	-0.0661525	0.172344	-0.382917	0.701781	0.999898
ENSG00000010539	ZNF200	445.538	0.0376973	0.123692	0.304755	0.760552	0.999898
ENSG00000010610	CD4	2609.09	0.0722829	0.190405	0.379614	0.704232	0.999898
ENSG00000010626	LRRC23	93.3619	-0.00563486	0.20159	-0.0279328	0.977716	0.999898
ENSG00000010671	BTK	5211.78	-0.0461554	0.139228	-0.331505	0.740263	0.999898
ENSG00000010704	HFE	121.76	-0.478138	0.19078	-2.50559	0.0122248	0.851016
ENSG00000010803	SCMH1	1241.51	-0.0787136	0.137009	-0.574497	0.565632	0.999898
ENSG00000010810	FYN	1019.9	0.259753	0.168557	1.54104	0.123306	0.999898
ENSG00000010818	HIVEP2	369.469	-0.00831724	0.188765	-0.0440596	0.964857	0.999898
ENSG00000010932	FMO1	3.73218	0.0393853	0.15664	0.255014	0.798712	NA
ENSG00000011007	ELOA	1287.97	0.0508725	0.140162	0.362961	0.716634	0.999898
ENSG00000011009	LYPLA2	1805.65	0.0232357	0.158506	0.146589	0.883457	0.999898
ENSG00000011021	CLCN6	1290.93	-0.0342352	0.176185	-0.194296	0.845944	0.999898
ENSG00000011028	MRC2	629.915	0.545174	0.132495	4.11348	3.8974e-05	0.01202
ENSG00000011105	TSPAN9	235.801	0.0358641	0.181719	0.197398	0.843516	0.999898
ENSG00000011114	BTBD7	1175.33	-0.0662359	0.142954	-0.46335	0.643114	0.999898
ENSG00000011132	APBA3	285.72	0.248319	0.183495	1.35328	0.175968	0.999898
ENSG00000011143	MKS1	618.135	-0.108056	0.174253	-0.620032	0.535237	0.999898
ENSG00000011198	ABHD5	556.855	-0.212501	0.150821	-1.40911	0.158802	0.999898
ENSG00000011201	ANOS1	3.06707	-0.00679681	0.113745	-0.0594539	0.952591	NA
ENSG00000011243	AKAP8L	754.296	0.0259197	0.142244	0.182205	0.855422	0.999898
ENSG00000011258	MBTD1	1170.35	0.0399557	0.16305	0.245064	0.806407	0.999898
ENSG00000011260	UTP18	1603	0.0658513	0.162227	0.405945	0.684783	0.999898
ENSG00000011275	RNF216	1989.55	-0.0515916	0.107325	-0.480699	0.63073	0.999898
ENSG00000011295	TTC19	2211.35	0.0380331	0.123486	0.308004	0.75808	0.999898
ENSG00000011304	PTBP1	9391.06	0.0741709	0.192165	0.385985	0.699508	0.999898
ENSG00000011332	DPF1	10.2321	0.142058	0.208164	0.681412	0.495611	0.999898
ENSG00000011347	SYT7	0.748657	-0.05888	0.0945104	-0.62855	0.529644	NA
ENSG00000011376	LARS2	1332.17	-0.0793559	0.175527	-0.452129	0.651176	0.999898
ENSG00000011405	PIK3C2A	857.196	-0.186237	0.115282	-1.61555	0.106192	0.999898
ENSG00000011422	PLAUR	784.346	-0.137304	0.206303	-0.665499	0.505731	0.999898
ENSG00000011426	ANLN	1599.02	-0.0557238	0.208413	-0.267394	0.789166	0.999898
ENSG00000011451	WIZ	1080.23	0.0639256	0.135797	0.47075	0.637819	0.999898
ENSG00000011454	RABGAP1	1168.76	-0.136156	0.141679	-0.961066	0.336519	0.999898
ENSG00000011465	DCN	0.245964	0.0171993	0.0502051	0.359983	0.71886	NA
ENSG00000011478	QPCTL	611.526	0.183309	0.150574	1.21721	0.223525	0.999898
ENSG00000011485	PPP5C	1951.98	0.0911915	0.13632	0.668969	0.503515	0.999898
ENSG00000011523	CEP68	832.318	-0.0278218	0.120583	-0.230732	0.817523	0.999898
ENSG00000011566	MAP4K3	352.635	0.0452956	0.120086	0.377197	0.706027	0.999898
ENSG00000011590	ZBTB32	18.1754	-0.299534	0.184391	-1.65111	0.0987161	0.999898
ENSG00000011600	TYROBP	2276.48	-0.16144	0.207271	-0.778989	0.435986	0.999898
ENSG00000011638	TMEM159	395.231	0.146288	0.133708	1.09409	0.273914	0.999898
ENSG00000012048	BRCA1	2284.84	-0.0395814	0.195905	-0.202051	0.839877	0.999898
ENSG00000012061	ERCC1	1485.46	0.0545261	0.177684	0.306857	0.758952	0.999898
ENSG00000012124	CD22	197.661	0.240277	0.137	2.01296	0.044119	0.999898
ENSG00000012171	SEMA3B	7.22013	0.0342562	0.181781	0.187167	0.85153	0.999898
ENSG00000012174	MBTPS2	556.494	-0.0899899	0.177928	-0.505846	0.612965	0.999898
ENSG00000012211	PRICKLE3	234.852	0.346852	0.189711	1.82762	0.0676066	0.999898
ENSG00000012223	LTF	30.5489	-0.0852946	0.123308	-0.708577	0.478587	0.999898
ENSG00000012232	EXTL3	1364.27	-0.169191	0.156676	-1.07985	0.280208	0.999898
ENSG00000012660	ELOVL5	3661.35	-0.00880077	0.145486	-0.0604922	0.951764	0.999898
ENSG00000012779	ALOX5	311.177	-0.366884	0.197401	-1.89072	0.0586615	0.999898
ENSG00000012822	CALCOCO1	1166.9	0.0111935	0.199265	0.0561716	0.955205	0.999898
ENSG00000012963	UBR7	2022.08	0.0143011	0.186393	0.0767307	0.938838	0.999898
ENSG00000012983	MAP4K5	922.695	0.0447986	0.154858	0.2893	0.772352	0.999898
ENSG00000013016	EHD3	399.875	-0.0987095	0.195442	-0.505158	0.613448	0.999898
ENSG00000013275	PSMC4	2027.97	0.0779346	0.144296	0.540114	0.589118	0.999898
ENSG00000013288	MAN2B2	1720.07	-0.0348694	0.135267	-0.257776	0.79658	0.999898
ENSG00000013306	SLC25A39	2990.77	-0.0190378	0.129417	-0.147103	0.88305	0.999898
ENSG00000013364	MVP	1115.99	-0.0840753	0.189992	-0.442485	0.658138	0.999898
ENSG00000013374	NUB1	1149.75	0.00128825	0.113517	0.0113491	0.990945	0.999898
ENSG00000013375	PGM3	515.567	-0.269144	0.108852	-2.47253	0.013416	0.879425
ENSG00000013392	RWDD2A	133.946	-0.141121	0.154558	-0.913141	0.361168	0.999898
ENSG00000013441	CLK1	2140.45	0.0686915	0.146348	0.469353	0.638818	0.999898
ENSG00000013503	POLR3B	496.824	-0.0709673	0.142417	-0.498346	0.61824	0.999898
ENSG00000013523	ANGEL1	812.402	-0.0328781	0.163946	-0.200532	0.841064	0.999898
ENSG00000013561	RNF14	718.531	0.0453529	0.115816	0.391619	0.69534	0.999898
ENSG00000013563	DNASE1L1	154.88	-0.159888	0.173283	-0.922462	0.356288	0.999898
ENSG00000013573	DDX11	1679.42	-0.0518522	0.106189	-0.488289	0.625345	0.999898
ENSG00000013583	HEBP1	1120.08	0.0790794	0.178033	0.444173	0.656918	0.999898
ENSG00000013588	GPRC5A	0.425809	-0.00114264	0.0523344	-0.0157868	0.987404	NA
ENSG00000013619	MAMLD1	10.7389	-0.0597469	0.200451	-0.297507	0.76608	0.999898
ENSG00000013725	CD6	50.698	0.0516598	0.21164	0.243621	0.807525	0.999898
ENSG00000013810	TACC3	5226.92	0.0479001	0.140372	0.341241	0.732922	0.999898
ENSG00000014123	UFL1	1094.42	-0.0674848	0.175502	-0.384562	0.700562	0.999898
ENSG00000014138	POLA2	306.209	-0.072892	0.128056	-0.569199	0.569221	0.999898
ENSG00000014164	ZC3H3	765.953	-0.0927192	0.205338	-0.451501	0.651628	0.999898
ENSG00000014216	CAPN1	5825.07	0.0783257	0.108434	0.722339	0.470086	0.999898
ENSG00000014257	ACP3	605.795	-0.124335	0.169973	-0.731497	0.464475	0.999898
ENSG00000014641	MDH1	4775.61	0.121067	0.137863	0.878185	0.379843	0.999898
ENSG00000014824	SLC30A9	1848.34	-0.00412428	0.189829	-0.0217262	0.982666	0.999898
ENSG00000014914	MTMR11	34.662	-0.385549	0.212105	-1.81629	0.0693262	0.999898
ENSG00000014919	COX15	1147.74	0.0472697	0.110191	0.428991	0.66793	0.999898
ENSG00000015133	CCDC88C	1205.73	-0.132838	0.131777	-1.00801	0.313448	0.999898
ENSG00000015153	YAF2	295.305	0.0943244	0.179373	0.525969	0.59891	0.999898
ENSG00000015171	ZMYND11	1456.61	0.0203476	0.150602	0.135115	0.892521	0.999898
ENSG00000015285	WAS	3032.54	-0.121295	0.081419	-1.48977	0.136285	0.999898
ENSG00000015413	DPEP1	1.08412	0.0104774	0.112589	0.0929173	0.925969	NA
ENSG00000015475	BID	1154.5	0.0930212	0.159787	0.582189	0.560439	0.999898
ENSG00000015479	MATR3	49.3409	0.0906406	0.197618	0.458582	0.646534	0.999898
ENSG00000015520	NPC1L1	0.578409	0.0162948	0.0794528	0.193662	0.84644	NA
ENSG00000015532	XYLT2	669.788	0.0706604	0.112286	0.629284	0.529163	0.999898
ENSG00000015568	RGPD5	4.84552	-0.202696	0.179606	-1.13501	0.256372	0.999898
ENSG00000015676	NUDCD3	2227.43	-0.0497427	0.12066	-0.41225	0.680156	0.999898
ENSG00000016391	CHDH	31.9183	-0.0698143	0.206198	-0.337414	0.735805	0.999898
ENSG00000016402	IL20RA	0.245964	0.0171993	0.0502051	0.359983	0.71886	NA
ENSG00000016490	CLCA1	0.346356	-0.020926	0.0621571	-0.316663	0.7515	NA
ENSG00000016864	GLT8D1	1397.67	0.0372152	0.129296	0.287821	0.773484	0.999898
ENSG00000017260	ATP2C1	2975.48	0.221098	0.199635	1.1077	0.267991	0.999898
ENSG00000017427	IGF1	0.635442	-0.0308049	0.0711726	-0.408859	0.682643	NA
ENSG00000017483	SLC38A5	1567.95	-0.00935208	0.185306	-0.0504695	0.959748	0.999898
ENSG00000017797	RALBP1	2478.39	-0.0142246	0.158658	-0.0896582	0.928559	0.999898
ENSG00000018189	RUFY3	606.975	0.0148549	0.160738	0.0924101	0.926372	0.999898
ENSG00000018280	SLC11A1	203.013	-0.651729	0.195731	-3.55734	0.000374631	0.0757842
ENSG00000018408	WWTR1	3.81567	0.135221	0.139514	0.980723	0.32673	NA
ENSG00000018510	AGPS	2614.26	-0.0435703	0.185324	-0.235112	0.814122	0.999898
ENSG00000018610	STEEP1	593.843	-0.0829094	0.14491	-0.57221	0.56718	0.999898
ENSG00000018625	ATP1A2	0.425809	-0.00114264	0.0523344	-0.0157868	0.987404	NA
ENSG00000018699	TTC27	1245.66	0.0362131	0.178503	0.202886	0.839224	0.999898
ENSG00000018869	ZNF582	77.7252	-0.0952956	0.169641	-0.561803	0.57425	0.999898
ENSG00000019102	VSIG2	88.4007	-0.137669	0.169601	-0.811592	0.417026	0.999898
ENSG00000019144	PHLDB1	69.6777	0.103859	0.200781	0.516921	0.605211	0.999898
ENSG00000019169	MARCO	13.7771	-0.194326	0.157056	-1.26801	0.204793	0.999898
ENSG00000019186	CYP24A1	0.248297	-0.00329687	0.0502051	-0.065671	0.94764	NA
ENSG00000019485	PRDM11	507.245	0.0751148	0.141604	0.530433	0.595812	0.999898
ENSG00000019582	CD74	60865.1	-0.0682897	0.206032	-0.331458	0.740299	0.999898
ENSG00000019991	HGF	1243.43	-0.133804	0.196603	-0.680651	0.496092	0.999898
ENSG00000019995	ZRANB1	350.212	-0.0634311	0.183589	-0.345568	0.729668	0.999898
ENSG00000020129	NCDN	875.006	-0.09399	0.150206	-0.625743	0.531484	0.999898
ENSG00000020181	ADGRA2	1109.41	0.265561	0.173151	1.53365	0.125115	0.999898
ENSG00000020219	CCT8L1P	0.507442	-0.0279862	0.0548227	-0.47141	0.637348	NA
ENSG00000020256	ZFP64	364.314	0.0920952	0.177808	0.518058	0.604418	0.999898
ENSG00000020426	MNAT1	252.695	-0.0958321	0.189495	-0.505925	0.61291	0.999898
ENSG00000020577	SAMD4A	19.1943	0.092512	0.193678	0.476397	0.633791	0.999898
ENSG00000020633	RUNX3	3028.66	0.343825	0.122117	2.81549	0.00487033	0.482239
ENSG00000020922	MRE11	1365.1	-0.0251494	0.164413	-0.152972	0.87842	0.999898
ENSG00000021300	PLEKHB1	17.2383	-0.0894798	0.212077	-0.421502	0.673389	0.999898
ENSG00000021355	SERPINB1	11255.1	-0.191347	0.135394	-1.41326	0.157578	0.999898
ENSG00000021488	SLC7A9	0.26454	-0.023793	0.0502051	-0.4967	0.619401	NA
ENSG00000021574	SPAST	934.345	-0.0221409	0.20714	-0.1069	0.914868	0.999898
ENSG00000021762	OSBPL5	630.146	-0.279939	0.145766	-1.92049	0.0547966	0.999898
ENSG00000021776	AQR	2658.88	-0.0046259	0.182081	-0.0254052	0.979732	0.999898
ENSG00000021826	CPS1	25.2903	-0.0712453	0.203086	-0.352245	0.724655	0.999898
ENSG00000022267	FHL1	351.04	-0.120063	0.180096	-0.666677	0.504979	0.999898
ENSG00000022277	RTF2	1684.33	0.0420413	0.125455	0.335117	0.737536	0.999898
ENSG00000022556	NLRP2	1516.77	-0.0182337	0.206556	-0.0882718	0.929661	0.999898
ENSG00000022567	SLC45A4	353.949	-0.166275	0.202931	-0.819353	0.412585	0.999898
ENSG00000022840	RNF10	3193.64	-0.0402983	0.130845	-0.307989	0.758091	0.999898
ENSG00000022976	ZNF839	243.714	-0.0185026	0.189516	-0.0975852	0.922262	0.999898
ENSG00000023041	ZDHHC6	1550.87	0.048026	0.110853	0.433242	0.664839	0.999898
ENSG00000023171	GRAMD1B	577.617	-0.259089	0.177122	-1.46272	0.143545	0.999898
ENSG00000023191	RNH1	2505.17	-0.121427	0.165461	-0.733873	0.463026	0.999898
ENSG00000023228	NDUFS1	3255.86	-0.057703	0.180072	-0.320453	0.748625	0.999898
ENSG00000023287	RB1CC1	1109.47	0.00751009	0.196012	0.0383195	0.969433	0.999898
ENSG00000023318	ERP44	2247.71	0.0516854	0.137451	0.376033	0.706892	0.999898
ENSG00000023330	ALAS1	2438.12	0.00732632	0.197459	0.0371033	0.970403	0.999898
ENSG00000023445	BIRC3	401.602	0.345304	0.167382	2.22689	NA	NA
ENSG00000023516	AKAP11	1492.61	-0.20361	0.194876	-1.04498	0.296033	0.999898
ENSG00000023572	GLRX2	410.369	0.108903	0.185326	0.587797	0.556668	0.999898
ENSG00000023608	SNAPC1	104.589	0.166587	0.212038	0.786012	0.431861	0.999898
ENSG00000023697	DERA	877.539	0.0140504	0.191605	0.0733403	0.941535	0.999898
ENSG00000023734	STRAP	3414.69	0.0494237	0.177312	0.278748	0.780438	0.999898
ENSG00000023839	ABCC2	25.2584	0.0972772	0.210753	0.461445	0.64448	0.999898
ENSG00000023892	DEF6	1713.9	-0.131357	0.145189	-0.904699	0.365625	0.999898
ENSG00000023902	PLEKHO1	1278.47	0.254063	0.192504	1.31977	0.186913	0.999898
ENSG00000023909	GCLM	517.982	-0.0935839	0.211571	-0.442486	0.658137	0.999898
ENSG00000024048	UBR2	1740.4	-0.0772797	0.117835	-0.655841	0.511926	0.999898
ENSG00000024422	EHD2	228.929	0.31406	0.180366	1.74117	0.0816544	0.999898
ENSG00000024526	DEPDC1	748.957	0.00754762	0.211712	0.035658	0.971555	0.999898
ENSG00000024862	CCDC28A	527.75	0.0775573	0.110337	0.702888	0.482125	0.999898
ENSG00000025039	RRAGD	992.242	0.10281	0.136376	0.753821	0.450957	0.999898
ENSG00000025156	HSF2	598.416	0.00971118	0.18731	0.0518543	0.958645	0.999898
ENSG00000025293	PHF20	1568.79	0.00128222	0.180252	0.00711507	0.994323	0.999898
ENSG00000025423	HSD17B6	11.4844	-0.172886	0.212018	-0.815624	0.414715	0.999898
ENSG00000025434	NR1H3	333.873	0.150505	0.173914	0.865165	0.386948	0.999898
ENSG00000025708	TYMP	1150.44	-0.0582958	0.210421	-0.277023	0.781763	0.999898
ENSG00000025770	NCAPH2	1619.77	0.0966067	0.116809	0.827044	0.408212	0.999898
ENSG00000025772	TOMM34	1218.09	0.0600894	0.148402	0.404905	0.685547	0.999898
ENSG00000025796	SEC63	3136.3	-0.062068	0.17402	-0.356681	0.721331	0.999898
ENSG00000025800	KPNA6	1715.15	-0.13267	0.155697	-0.85213	0.394142	0.999898
ENSG00000026025	VIM	6682.69	0.0552873	0.19093	0.289565	0.772149	0.999898
ENSG00000026036	RTEL1-TNFRSF6B	86.3282	0.00858439	0.20037	0.0428177	0.965847	0.999898
ENSG00000026103	FAS	297.872	0.444233	0.159155	2.79043	0.00526376	0.50524
ENSG00000026297	RNASET2	670.267	0.0312499	0.175749	0.17782	0.858864	0.999898
ENSG00000026508	CD44	7083.62	0.0386366	0.188704	0.204747	0.83777	0.999898
ENSG00000026559	KCNG1	0.604441	-0.0274445	0.0804917	-0.353047	0.724053	NA
ENSG00000026652	AGPAT4	224.396	-0.0464346	0.212089	-0.218825	0.826786	0.999898
ENSG00000026751	SLAMF7	180.472	-0.264436	0.209886	-1.26239	0.206808	0.999898
ENSG00000026950	BTN3A1	550.923	-0.0205186	0.195365	-0.105005	0.916371	0.999898
ENSG00000027001	MIPEP	660.841	0.0290885	0.177006	0.164361	0.869447	0.999898
ENSG00000027075	PRKCH	166.967	0.0636275	0.158097	0.402417	0.687377	0.999898
ENSG00000027644	INSRR	0.870705	0.105717	0.0912425	1.17235	0.241055	NA
ENSG00000027697	IFNGR1	2272.66	-0.0325673	0.158631	-0.205307	0.837333	0.999898
ENSG00000027847	B4GALT7	614.974	0.0228819	0.172798	0.132412	0.894659	0.999898
ENSG00000027869	SH2D2A	70.7421	0.200828	0.210491	0.953431	0.340372	0.999898
ENSG00000028116	VRK2	436.731	-0.0705913	0.18185	-0.388267	0.697818	0.999898
ENSG00000028137	TNFRSF1B	3702.7	0.0859018	0.207845	0.413306	0.679382	0.999898
ENSG00000028203	VEZT	1477.39	0.0348886	0.104226	0.334745	0.737818	0.999898
ENSG00000028277	POU2F2	1473.44	0.232754	0.212117	1.09844	0.27201	0.999898
ENSG00000028310	BRD9	1279.04	-0.0208644	0.143558	-0.145329	0.884451	0.999898
ENSG00000028528	SNX1	3569.17	-0.0317106	0.103297	-0.306986	0.758854	0.999898
ENSG00000028839	TBPL1	422.165	0.107791	0.199321	0.540931	0.588555	0.999898
ENSG00000029153	ARNTL2	809.869	0.0228978	0.169837	0.134835	0.892742	0.999898
ENSG00000029363	BCLAF1	4722.19	-0.0576647	0.198	-0.291244	0.770865	0.999898
ENSG00000029364	SLC39A9	2420.62	-0.111535	0.128217	-0.86991	0.38435	0.999898
ENSG00000029534	ANK1	1997.35	0.0842037	0.211457	0.398271	0.690431	0.999898
ENSG00000029639	TFB1M	393.971	0.0615728	0.171533	0.358992	0.719601	0.999898
ENSG00000029725	RABEP1	1996	0.0114545	0.125604	0.0911986	0.927335	0.999898
ENSG00000029993	HMGB3	2409.03	-0.108088	0.167259	-0.646252	0.518116	0.999898
ENSG00000030066	NUP160	3353.39	-0.0780173	0.1952	-0.399693	0.689383	0.999898
ENSG00000030110	BAK1	956.873	-0.0457075	0.119762	-0.381646	0.702724	0.999898
ENSG00000030304	MUSK	2.12358	0.161596	0.133719	1.24423	0.213416	NA
ENSG00000030419	IKZF2	352.364	0.141701	0.157752	0.89819	0.369084	0.999898
ENSG00000030582	GRN	9372.74	-0.0170639	0.205607	-0.0829909	0.933859	0.999898
ENSG00000031003	FAM13B	1405.84	-0.031846	0.111328	-0.286059	0.774833	0.999898
ENSG00000031081	ARHGAP31	699.78	-0.0464903	0.212089	-0.219172	0.826516	0.999898
ENSG00000031691	CENPQ	198.347	0.000254682	0.211191	0.001208	0.999036	0.999898
ENSG00000031698	SARS1	2470.4	0.0183573	0.121515	0.151074	0.879918	0.999898
ENSG00000031823	RANBP3	1569.94	0.0121709	0.10208	0.119229	0.905094	0.999898
ENSG00000032219	ARID4A	802.094	0.0511174	0.164351	0.311042	0.755769	0.999898
ENSG00000032389	EIPR1	1013.67	-0.0169392	0.120056	-0.141102	0.88779	0.999898
ENSG00000032444	PNPLA6	1805.12	-0.0517143	0.177256	-0.291736	0.770488	0.999898
ENSG00000032742	IFT88	284.67	0.0634295	0.139165	0.455837	0.648508	0.999898
ENSG00000033011	ALG1	633.944	0.0954936	0.155112	0.615709	0.538087	0.999898
ENSG00000033030	ZCCHC8	950.392	-0.0449277	0.132852	-0.338168	0.735237	0.999898
ENSG00000033050	ABCF2	716.841	0.0311537	0.137088	0.227243	0.820235	0.999898
ENSG00000033100	CHPF2	2190.28	-0.0587905	0.161453	-0.364124	0.715766	0.999898
ENSG00000033122	LRRC7	53.6942	0.0114059	0.203398	0.0561232	0.955244	0.999898
ENSG00000033170	FUT8	912.865	0.260693	0.17782	1.46618	0.142598	0.999898
ENSG00000033178	UBA6	1777.85	-0.0589036	0.206298	-0.285544	0.775227	0.999898
ENSG00000033327	GAB2	1614.91	-0.241808	0.154371	-1.5664	0.117255	0.999898
ENSG00000033627	ATP6V0A1	2302.33	-0.0196133	0.166782	-0.117592	0.906391	0.999898
ENSG00000033800	PIAS1	1514.62	-0.156248	0.158308	-0.987024	0.323631	0.999898
ENSG00000033867	SLC4A7	743.4	-0.118451	0.19377	-0.611409	0.540929	0.999898
ENSG00000034053	APBA2	225.833	0.225065	0.196643	1.15295	0.248931	0.999898
ENSG00000034152	MAP2K3	1643.25	-0.0112977	0.0859483	-0.131447	0.895422	0.999898
ENSG00000034239	EFCAB1	0.510475	-0.0277171	0.0549274	-0.472229	0.636764	NA
ENSG00000034510	TMSB10	12680	0.0638863	0.17533	0.364376	0.715577	0.999898
ENSG00000034533	ASTE1	249.797	-0.0949003	0.159704	-0.594308	0.552306	0.999898
ENSG00000034677	RNF19A	636.718	0.0897181	0.145526	0.616517	0.537554	0.999898
ENSG00000034693	PEX3	409.403	0.0492133	0.203081	0.2424	0.808471	0.999898
ENSG00000034713	GABARAPL2	1179.53	-0.0464878	0.152573	-0.304707	0.760589	0.999898
ENSG00000035115	SH3YL1	385.057	-0.0756803	0.184767	-0.409533	0.682149	0.999898
ENSG00000035141	FAM136A	2388.09	0.0405382	0.146876	0.27601	0.78254	0.999898
ENSG00000035403	VCL	4087	-0.128757	0.144324	-0.892146	0.372315	0.999898
ENSG00000035499	DEPDC1B	1004.27	0.0212717	0.211375	0.100649	0.919829	0.999898
ENSG00000035664	DAPK2	51.1948	-0.0910786	0.208472	-0.43608	0.662779	0.999898
ENSG00000035681	NSMAF	3283.39	-0.00721889	0.112964	-0.0639039	0.949047	0.999898
ENSG00000035687	ADSS2	1586.35	-0.00360902	0.189042	-0.0190911	0.984768	0.999898
ENSG00000035720	STAP1	652.203	0.092732	0.121489	0.763295	0.445287	0.999898
ENSG00000035862	TIMP2	1536.61	-0.291149	0.126474	-2.30201	0.0213348	0.999898
ENSG00000035928	RFC1	2405.95	-0.0394921	0.180082	-0.219308	0.82641	0.999898
ENSG00000036054	TBC1D23	916.95	-0.0314045	0.18708	-0.167883	0.866675	0.999898
ENSG00000036257	CUL3	1781.92	-0.0202745	0.190786	-0.106272	0.915366	0.999898
ENSG00000036448	MYOM2	86.8519	0.00371018	0.184907	0.0200499	0.984004	0.999898
ENSG00000036530	CYP46A1	0.573335	0.0447367	0.0681176	0.602716	0.546697	NA
ENSG00000036549	ZZZ3	1482.11	-0.0330974	0.178789	-0.18513	0.853127	0.999898
ENSG00000036565	SLC18A1	11.84	0.380453	0.200677	1.89884	0.0575859	0.999898
ENSG00000036672	USP2	41.3292	0.00504535	0.204751	0.0246496	0.980334	0.999898
ENSG00000036828	CASR	0.461478	0.0625326	0.0665454	0.866366	0.386289	NA
ENSG00000037042	TUBG2	125.672	-0.0698795	0.208524	-0.334834	0.73775	0.999898
ENSG00000037241	RPL26L1	596.524	0.0524557	0.155441	0.337496	0.735743	0.999898
ENSG00000037280	FLT4	20.1646	-0.0731901	0.212018	-0.345406	0.729789	0.999898
ENSG00000037474	NSUN2	2926.21	0.0228558	0.143658	0.159102	0.873589	0.999898
ENSG00000037637	FBXO42	989.451	0.133883	0.146036	0.916738	0.35928	0.999898
ENSG00000037749	MFAP3	618.651	-0.0550639	0.182934	-0.301033	0.763389	0.999898
ENSG00000037757	MRI1	406.776	0.140278	0.150496	0.932131	0.351269	0.999898
ENSG00000037897	METTL1	380.609	-0.0234467	0.1698	-0.138067	0.890188	0.999898
ENSG00000038002	AGA	669.657	0.000173439	0.100716	0.00172262	0.998626	0.999898
ENSG00000038210	PI4K2B	983.322	0.0186776	0.211911	0.0881528	0.929755	0.999898
ENSG00000038219	BOD1L1	1851.33	-0.123517	0.155245	-0.795641	0.426241	0.999898
ENSG00000038274	MAT2B	2349.93	0.0444636	0.198936	0.223522	0.823129	0.999898
ENSG00000038358	EDC4	1882.56	-0.0636763	0.146835	-0.43367	0.664528	0.999898
ENSG00000038382	TRIO	2957.03	-0.0777167	0.135655	-0.572887	0.566721	0.999898
ENSG00000038427	VCAN	3572.73	-1.0861	0.169691	-6.40373	1.51625e-10	2.19425e-07
ENSG00000038532	CLEC16A	930.906	-0.0434197	0.0917498	-0.47323	0.636049	0.999898
ENSG00000038945	MSR1	41.4359	-0.303096	0.18404	-1.68386	0.0922091	0.999898
ENSG00000039068	CDH1	288.849	-0.11704	0.212043	-0.552182	0.580823	0.999898
ENSG00000039123	MTREX	2612.02	0.00223113	0.194602	0.0114672	0.990851	0.999898
ENSG00000039139	DNAH5	1.16385	-0.0258609	0.0980129	-0.273005	0.784849	NA
ENSG00000039319	ZFYVE16	773.514	-0.22181	0.146363	-1.51556	0.129631	0.999898
ENSG00000039523	RIPOR1	821.009	-0.0619789	0.152686	-0.405881	0.68483	0.999898
ENSG00000039560	RAI14	91.8067	-0.174779	0.201255	-0.86803	0.385378	0.999898
ENSG00000039600	SOX30	1.23815	-0.0232542	0.113557	-0.201382	0.8404	NA
ENSG00000039650	PNKP	862.345	0.0269828	0.203632	0.132493	0.894595	0.999898
ENSG00000039987	BEST2	0.543089	0.0395687	0.0783167	0.509141	0.610653	NA
ENSG00000040199	PHLPP2	342.032	-0.0926683	0.189095	-0.490176	0.624009	0.999898
ENSG00000040275	SPDL1	1073.06	-0.0128406	0.207771	-0.0618064	0.950717	0.999898
ENSG00000040341	STAU2	1000.86	0.00197114	0.185198	0.0106457	0.991506	0.999898
ENSG00000040487	SLC66A1	461.575	0.0153429	0.171488	0.0894534	0.928722	0.999898
ENSG00000040531	CTNS	959.113	-0.0109389	0.178917	-0.0611327	0.951254	0.999898
ENSG00000040608	RTN4R	109.386	0.152521	0.209845	0.727284	0.467052	0.999898
ENSG00000040633	PHF23	1863.41	0.0219518	0.111194	0.197418	0.843501	0.999898
ENSG00000040731	CDH10	1.65994	-0.011655	0.120858	-0.0957186	0.923744	NA
ENSG00000040933	INPP4A	1244.13	-0.296971	0.0919652	-3.22916	0.00124153	0.188363
ENSG00000041353	RAB27B	2455.48	-0.0436511	0.19084	-0.22874	0.819071	0.999898
ENSG00000041357	PSMA4	3894.68	0.0743215	0.18717	0.397095	0.691297	0.999898
ENSG00000041515	MYO16	3.39572	-0.0765312	0.163101	-0.465675	0.641448	NA
ENSG00000041802	LSG1	1504.49	-0.0969549	0.101879	-0.95167	0.341264	0.999898
ENSG00000041880	PARP3	165.59	0.13237	0.199395	0.663503	0.507008	0.999898
ENSG00000041982	TNC	4.12921	-0.239906	0.160185	-1.51387	0.130059	NA
ENSG00000041988	THAP3	341.729	0.0911511	0.15532	0.586776	0.557354	0.999898
ENSG00000042062	RIPOR3	600.601	0.412149	0.212086	1.95062	0.0511023	0.999898
ENSG00000042088	TDP1	1341.65	0.12243	0.180371	0.678817	0.497254	0.999898
ENSG00000042286	AIFM2	113.005	0.302065	0.202028	1.49372	0.13525	0.999898
ENSG00000042317	SPATA7	146.558	0.0995519	0.164262	0.605974	0.544532	0.999898
ENSG00000042429	MED17	95.7554	0.00440208	0.175808	0.0250284	0.980032	0.999898
ENSG00000042445	RETSAT	770.278	0.0297769	0.118805	0.25063	0.8021	0.999898
ENSG00000042493	CAPG	6823.05	0.171827	0.190885	0.900191	0.368019	0.999898
ENSG00000042753	AP2S1	1780.89	-0.0671655	0.110571	-0.607445	0.543556	0.999898
ENSG00000042781	USH2A	0.759027	0.0392783	0.0940873	0.458914	0.646296	NA
ENSG00000042813	ZPBP	0.576938	0.0518699	0.05802	0.847312	0.396821	NA
ENSG00000042832	TG	5.34224	-0.119746	0.1932	-0.620669	0.534817	0.999898
ENSG00000042980	ADAM28	2451.61	0.0999866	0.184647	0.541484	0.588174	0.999898
ENSG00000043093	DCUN1D1	1229.47	-0.0661248	0.204469	-0.323431	0.746369	0.999898
ENSG00000043143	JADE2	1276.63	0.0547402	0.131547	0.416146	0.677303	0.999898
ENSG00000043355	ZIC2	0.24019	0.0171993	0.0502051	0.356279	0.721632	NA
ENSG00000043462	LCP2	2226.35	0.0688966	0.142225	0.484429	0.628081	0.999898
ENSG00000043514	TRIT1	618.076	0.0915034	0.150585	0.607663	0.543411	0.999898
ENSG00000043591	ADRB1	24.0863	0.0952002	0.210658	0.452486	0.650919	0.999898
ENSG00000044090	CUL7	622.38	-0.0642803	0.182335	-0.352486	0.724474	0.999898
ENSG00000044115	CTNNA1	3703.02	-0.0115528	0.186341	-0.0619982	0.950564	0.999898
ENSG00000044446	PHKA2	1006.98	-0.165208	0.0861416	-1.91786	0.0551288	0.999898
ENSG00000044459	CNTLN	471.19	0.0274252	0.199877	0.137245	0.890837	0.999898
ENSG00000044524	EPHA3	0.755829	-0.0693477	0.063869	-1.15917	0.246385	NA
ENSG00000044574	HSPA5	26038	-0.130947	0.174897	-0.748713	0.45403	0.999898
ENSG00000046604	DSG2	627.432	-0.187126	0.170159	-1.0998	0.27142	0.999898
ENSG00000046647	GEMIN8	244.887	0.0306459	0.161313	0.18995	0.849348	0.999898
ENSG00000046651	OFD1	711.454	-0.0292738	0.133294	-0.219606	0.826178	0.999898
ENSG00000046653	GPM6B	99.6053	-0.196279	0.195823	-1.00369	0.315528	0.999898
ENSG00000046889	PREX2	13.0826	-0.0852809	0.177954	-0.481246	0.630342	0.999898
ENSG00000047056	WDR37	1356.37	-0.104791	0.102058	-1.02676	0.304533	0.999898
ENSG00000047188	YTHDC2	1259.74	-0.028355	0.125944	-0.225147	0.821865	0.999898
ENSG00000047230	CTPS2	748.229	0.0779816	0.124638	0.625674	0.531529	0.999898
ENSG00000047249	ATP6V1H	1217.46	0.038672	0.143437	0.269621	0.787452	0.999898
ENSG00000047315	POLR2B	4930.58	-0.0290664	0.184749	-0.15733	0.874985	0.999898
ENSG00000047346	FAM214A	342.013	-0.132405	0.115109	-1.15028	0.250028	0.999898
ENSG00000047365	ARAP2	260.2	0.012191	0.135758	0.0898038	0.928443	0.999898
ENSG00000047410	TPR	6008.32	-0.0429346	0.15048	-0.285319	0.7754	0.999898
ENSG00000047457	CP	3.01628	-0.0414951	0.142619	-0.288287	0.773127	NA
ENSG00000047578	KATNIP	493.868	-0.129149	0.159579	-0.809223	0.418387	0.999898
ENSG00000047579	DTNBP1	701.393	-0.115087	0.126919	-0.906847	0.364488	0.999898
ENSG00000047597	XK	551.379	0.0154148	0.20893	0.0737982	0.941171	0.999898
ENSG00000047617	ANO2	1.33594	-0.0407948	0.116612	-0.349003	0.727087	NA
ENSG00000047621	C12orf4	666.03	-0.0314139	0.102344	-0.30695	0.758881	0.999898
ENSG00000047634	SCML1	161.923	-0.172489	0.153053	-1.12672	0.259862	0.999898
ENSG00000047644	WWC3	1114.82	0.0629301	0.155805	0.403879	0.686302	0.999898
ENSG00000047648	ARHGAP6	320.313	-0.100822	0.209192	-0.482152	0.629698	0.999898
ENSG00000047662	FAM184B	9.62141	-0.133309	0.199633	-0.66736	0.504542	0.999898
ENSG00000047849	MAP4	4112.65	0.0150424	0.116002	0.129674	0.896824	0.999898
ENSG00000047932	GOPC	1083.43	0.00177253	0.134224	0.0132072	0.989463	0.999898
ENSG00000048028	USP28	796.83	0.0907018	0.196763	0.461036	0.644773	0.999898
ENSG00000048052	HDAC9	474.739	-0.130075	0.18042	-0.721056	0.470875	0.999898
ENSG00000048140	TSPAN17	701.262	-0.112339	0.120152	-0.934989	0.349794	0.999898
ENSG00000048162	NOP16	1053	0.000275833	0.142835	0.00193214	0.998458	0.999898
ENSG00000048342	CC2D2A	10.332	-0.324169	0.200229	-1.62702	0.103733	0.999898
ENSG00000048392	RRM2B	736.08	-0.0948426	0.20329	-0.466632	0.640763	0.999898
ENSG00000048405	ZNF800	504.636	-0.0651921	0.187362	-0.348014	0.72783	0.999898
ENSG00000048462	TNFRSF17	0.559931	-0.0237649	0.0800904	-0.278609	0.780545	NA
ENSG00000048471	SNX29	848.576	-0.115471	0.180262	-0.64054	0.521822	0.999898
ENSG00000048540	LMO3	1.16869	-0.00324382	0.0768653	-0.0418802	0.966594	NA
ENSG00000048544	MRPS10	1484.26	-0.0339742	0.167681	-0.202625	0.839429	0.999898
ENSG00000048649	RSF1	1142.22	-0.0222047	0.166675	-0.133228	0.894013	0.999898
ENSG00000048707	VPS13D	1712.5	-0.172015	0.134711	-1.27693	0.201629	0.999898
ENSG00000048740	CELF2	5768.81	0.0490906	0.154223	0.318315	0.750246	0.999898
ENSG00000048828	FAM120A	4629.09	-0.0591487	0.161315	-0.36667	0.713865	0.999898
ENSG00000048991	R3HDM1	1824.89	-0.0866919	0.184429	-0.47008	0.638298	0.999898
ENSG00000049089	COL9A2	183.325	-0.023417	0.211757	-0.110501	0.912012	0.999898
ENSG00000049130	KITLG	11.6807	-0.213979	0.193487	-1.11526	0.26474	0.999898
ENSG00000049167	ERCC8	269.996	0.0896482	0.164314	0.545676	0.585289	0.999898
ENSG00000049192	ADAMTS6	12.5477	0.46814	0.210791	2.21339	0.0268708	0.999898
ENSG00000049239	H6PD	1408.96	-0.394408	0.170414	-2.31447	0.0206421	0.999898
ENSG00000049245	VAMP3	1254.84	-0.0342727	0.117324	-0.292124	0.770192	0.999898
ENSG00000049246	PER3	203.026	-0.266567	0.166671	-1.59901	0.109818	0.999898
ENSG00000049247	UTS2	59.7999	-0.220114	0.123179	-2.2418	0.0249742	0.999898
ENSG00000049249	TNFRSF9	62.9955	0.44621	0.177059	2.72891	0.00635433	0.572906
ENSG00000049283	EPN3	2.56289	0.200484	0.143816	1.41886	0.15594	NA
ENSG00000049323	LTBP1	1809.39	-0.15252	0.211991	-0.719891	0.471592	0.999898
ENSG00000049449	RCN1	480.796	0.148353	0.125151	1.18529	0.235903	0.999898
ENSG00000049540	ELN	329.135	-0.102085	0.202444	-0.504419	0.613967	0.999898
ENSG00000049541	RFC2	1826.71	0.0778518	0.103799	0.750027	0.453239	0.999898
ENSG00000049618	ARID1B	2304.26	-0.0747984	0.114255	-0.654659	0.512687	0.999898
ENSG00000049656	CLPTM1L	2462.83	0.0308951	0.104808	0.294783	0.76816	0.999898
ENSG00000049759	NEDD4L	300.006	0.148652	0.209963	0.708232	0.478801	0.999898
ENSG00000049768	FOXP3	9.60142	-0.127215	0.207432	-0.610355	0.541627	0.999898
ENSG00000049769	PPP1R3F	46.467	0.048281	0.200859	0.240191	0.810182	0.999898
ENSG00000049860	HEXB	4838.53	0.0115726	0.132834	0.087123	0.930574	0.999898
ENSG00000049883	PTCD2	536.982	-0.0423126	0.136519	-0.309948	0.756601	0.999898
ENSG00000050130	JKAMP	1022.08	-0.0512448	0.163334	-0.313767	0.753698	0.999898
ENSG00000050327	ARHGEF5	37.6403	-0.112282	0.204668	-0.548285	0.583496	0.999898
ENSG00000050344	NFE2L3	645.317	0.483932	0.210049	2.30887	0.020951	0.999898
ENSG00000050393	MCUR1	1155.93	-0.1058	0.18473	-0.572773	0.566799	0.999898
ENSG00000050405	LIMA1	948.742	0.125714	0.207024	0.607348	0.54362	0.999898
ENSG00000050426	LETMD1	1631.1	0.0163313	0.152723	0.106932	0.914843	0.999898
ENSG00000050438	SLC4A8	239.972	0.227435	0.211244	1.07655	0.281681	0.999898
ENSG00000050555	LAMC3	17.0133	0.185852	0.211874	0.878011	0.379938	0.999898
ENSG00000050628	PTGER3	464.749	-0.40686	0.207781	-1.9607	0.0499146	0.999898
ENSG00000050730	TNIP3	120.518	0.255715	0.134267	2.29622	NA	NA
ENSG00000050748	MAPK9	1271.18	-0.0864348	0.15849	-0.545402	0.585477	0.999898
ENSG00000050767	COL23A1	129.005	0.0179087	0.211761	0.0844807	0.932674	0.999898
ENSG00000050820	BCAR1	105.974	-0.00657721	0.195426	-0.0336176	0.973182	0.999898
ENSG00000051009	FAM160A2	844.561	-0.164854	0.210416	-0.783577	0.433288	0.999898
ENSG00000051108	HERPUD1	1469.05	-0.227277	0.179985	-1.26274	0.206682	0.999898
ENSG00000051128	HOMER3	182.313	-0.373379	0.190019	-1.96465	0.0494543	0.999898
ENSG00000051180	RAD51	908.989	0.126016	0.157503	0.800122	0.42364	0.999898
ENSG00000051341	POLQ	1567.24	-0.0117919	0.159636	-0.0738679	0.941116	0.999898
ENSG00000051382	PIK3CB	2075.03	-0.182749	0.189134	-0.96633	0.333879	0.999898
ENSG00000051523	CYBA	3445.64	0.0284418	0.173848	0.163605	0.870042	0.999898
ENSG00000051596	THOC3	608.487	0.202243	0.203347	0.994944	0.319763	0.999898
ENSG00000051620	HEBP2	1078.62	-0.0852931	0.114214	-0.746796	0.455187	0.999898
ENSG00000051825	MPHOSPH9	1141.5	-0.0229794	0.179646	-0.127921	0.898211	0.999898
ENSG00000052126	PLEKHA5	457.24	-0.0744541	0.164882	-0.451659	0.651515	0.999898
ENSG00000052344	PRSS8	5.39901	-0.302617	0.180406	-1.70406	0.08837	0.999898
ENSG00000052723	SIKE1	1179.21	-0.0222674	0.180781	-0.123184	0.901961	0.999898
ENSG00000052749	RRP12	1539.79	0.00646155	0.163407	0.0395427	0.968458	0.999898
ENSG00000052795	FNIP2	994.489	-0.178564	0.132644	-1.34622	0.17823	0.999898
ENSG00000052802	MSMO1	2201.65	0.207013	0.154577	1.33921	0.180504	0.999898
ENSG00000052841	TTC17	2114.48	-0.0635231	0.157329	-0.403747	0.686399	0.999898
ENSG00000053108	FSTL4	4.44006	-0.197754	0.161105	-1.24026	0.214879	0.999898
ENSG00000053254	FOXN3	1722.59	-0.0738092	0.178465	-0.413586	0.679177	0.999898
ENSG00000053328	METTL24	0.625952	0.0135109	0.0808322	0.182522	0.855173	NA
ENSG00000053371	AKR7A2	1062.13	0.136188	0.112423	1.2114	0.225743	0.999898
ENSG00000053372	MRTO4	2193.74	-0.0110328	0.14474	-0.0762251	0.93924	0.999898
ENSG00000053438	NNAT	17.5373	0.386746	0.212114	1.81441	0.0696147	0.999898
ENSG00000053501	USE1	430.424	0.121797	0.154986	0.785713	0.432036	0.999898
ENSG00000053524	MCF2L2	34.8435	-0.0352585	0.207269	-0.169708	0.865239	0.999898
ENSG00000053702	NRIP2	81.1625	0.0315585	0.204337	0.154229	0.877429	0.999898
ENSG00000053747	LAMA3	10.0129	0.0293149	0.196425	0.148249	0.882147	0.999898
ENSG00000053770	AP5M1	1218.66	-0.066871	0.18756	-0.356562	0.72142	0.999898
ENSG00000053900	ANAPC4	1048.47	0.00559286	0.0900717	0.0620941	0.950488	0.999898
ENSG00000053918	KCNQ1	207.994	-0.205965	0.170646	-1.23273	0.217677	0.999898
ENSG00000054116	TRAPPC3	1548.17	0.00505099	0.0984951	0.0512824	0.959101	0.999898
ENSG00000054118	THRAP3	5226.35	-0.0401064	0.138474	-0.289634	0.772096	0.999898
ENSG00000054148	PHPT1	1111.14	0.0353511	0.114196	0.309577	0.756883	0.999898
ENSG00000054179	ENTPD2	4.47988	0.275703	0.145861	2.01462	0.0439443	0.999898
ENSG00000054219	LY75	377.577	0.314305	0.189687	1.65672	0.0975757	0.999898
ENSG00000054267	ARID4B	1014.6	0.0707201	0.125588	0.56312	0.573353	0.999898
ENSG00000054277	OPN3	159.008	-0.00563021	0.192217	-0.0293062	0.97662	0.999898
ENSG00000054282	SDCCAG8	658.79	-0.122281	0.11175	-1.09428	0.273831	0.999898
ENSG00000054356	PTPRN	4.679	0.242573	0.186271	1.30672	0.191308	0.999898
ENSG00000054392	HHAT	49.832	-0.238643	0.203239	-1.17461	0.240152	0.999898
ENSG00000054523	KIF1B	827.115	-0.11527	0.15397	-0.748679	0.454051	0.999898
ENSG00000054598	FOXC1	2.09829	0.0799332	0.140466	0.575709	0.564812	NA
ENSG00000054611	TBC1D22A	945.986	0.102743	0.135395	0.758797	0.447974	0.999898
ENSG00000054654	SYNE2	63.4043	0.0577677	0.178252	0.323872	0.746035	0.999898
ENSG00000054690	PLEKHH1	5.0777	-0.285637	0.193501	-1.47338	0.140647	0.999898
ENSG00000054793	ATP9A	308.772	-0.120782	0.185875	-0.649823	0.515807	0.999898
ENSG00000054938	CHRDL2	0.327079	0.00695121	0.0502051	0.144014	0.885489	NA
ENSG00000054965	FAM168A	1216.95	-0.0918522	0.133701	-0.686961	0.492107	0.999898
ENSG00000054967	RELT	736.057	0.0898897	0.187955	0.478193	0.632513	0.999898
ENSG00000054983	GALC	1739.09	0.238708	0.127564	1.8712	0.0613168	0.999898
ENSG00000055044	NOP58	2521.85	0.0928663	0.166354	0.558272	0.576659	0.999898
ENSG00000055070	SZRD1	2705.19	-0.0170937	0.115682	-0.147766	0.882527	0.999898
ENSG00000055118	KCNH2	2245.97	-0.00944371	0.140806	-0.0670673	0.946528	0.999898
ENSG00000055130	CUL1	3128.97	-0.00181469	0.187338	-0.00968553	0.992272	0.999898
ENSG00000055147	FAM114A2	704.574	0.0924124	0.12939	0.714259	0.475067	0.999898
ENSG00000055163	CYFIP2	2143.42	-0.130636	0.173223	-0.754136	0.450767	0.999898
ENSG00000055208	TAB2	1987.39	0.017294	0.16912	0.102262	0.918548	0.999898
ENSG00000055211	GINM1	425.879	0.043436	0.164635	0.263888	0.791866	0.999898
ENSG00000055332	EIF2AK2	1599.45	-0.0143161	0.187873	-0.076205	0.939256	0.999898
ENSG00000055483	USP36	1753.9	-0.062336	0.129726	-0.480517	0.63086	0.999898
ENSG00000055609	KMT2C	2777.33	-0.235608	0.107682	-2.188	0.0286698	0.999898
ENSG00000055732	MCOLN3	63.7178	-0.0205896	0.188655	-0.108973	0.913224	0.999898
ENSG00000055813	CCDC85A	0.208163	0.0171993	0.0502051	0.328181	0.742775	NA
ENSG00000055917	PUM2	4733.77	-0.0626487	0.167702	-0.373576	0.70872	0.999898
ENSG00000055950	MRPL43	805.396	0.122064	0.137815	0.885697	0.375781	0.999898
ENSG00000055955	ITIH4	4.39572	0.035159	0.138744	0.251535	0.8014	0.999898
ENSG00000055957	ITIH1	1.70191	0.0375204	0.112496	0.330295	0.741177	NA
ENSG00000056050	HPF1	596.559	0.0730797	0.183854	0.397571	0.690947	0.999898
ENSG00000056097	ZFR	2376.2	-0.137622	0.177372	-0.775939	0.437785	0.999898
ENSG00000056277	ZNF280C	222.123	0.00402925	0.188066	0.021434	0.982899	0.999898
ENSG00000056487	PHF21B	0.603083	-0.01816	0.057335	-0.290064	0.771767	NA
ENSG00000056558	TRAF1	291.401	0.250264	0.156713	1.69615	0.0898574	0.999898
ENSG00000056586	RC3H2	1598.31	-0.0184372	0.154952	-0.118989	0.905284	0.999898
ENSG00000056736	IL17RB	164.859	-0.142667	0.191647	-0.744094	0.45682	0.999898
ENSG00000056972	TRAF3IP2	557.502	0.0708612	0.133011	0.532729	0.594221	0.999898
ENSG00000056998	GYG2	97.4752	0.102331	0.192472	0.531616	0.594992	0.999898
ENSG00000057019	DCBLD2	813.968	-0.172032	0.113476	-1.51608	0.1295	0.999898
ENSG00000057252	SOAT1	1662.05	-0.0264697	0.183233	-0.144465	0.885133	0.999898
ENSG00000057294	PKP2	25.246	-0.266729	0.210526	-1.27084	0.203785	0.999898
ENSG00000057468	MSH4	0.949717	0.0829925	0.100454	0.826521	0.408509	NA
ENSG00000057593	F7	0.642779	0.0369081	0.0819613	0.411979	0.680355	NA
ENSG00000057608	GDI2	9938.11	-0.032978	0.168267	-0.195987	0.844621	0.999898
ENSG00000057657	PRDM1	145.61	-0.328364	0.14599	-2.24932	0.024492	0.999898
ENSG00000057663	ATG5	907.331	0.0110547	0.14668	0.0753727	0.939918	0.999898
ENSG00000057704	TMCC3	23.1805	-0.126651	0.211159	-0.597604	0.550104	0.999898
ENSG00000057757	PITHD1	1455.06	0.0133974	0.152508	0.0878522	0.929994	0.999898
ENSG00000057935	MTA3	526.031	-0.00178745	0.131293	-0.0136133	0.989138	0.999898
ENSG00000058056	USP13	1019.54	0.0212972	0.165009	0.129073	0.8973	0.999898
ENSG00000058063	ATP11B	2339.82	-0.0365975	0.20222	-0.180985	0.856379	0.999898
ENSG00000058085	LAMC2	0.232181	-0.023793	0.0502051	-0.45686	0.647772	NA
ENSG00000058091	CDK14	375.099	-0.131198	0.174914	-0.750172	0.453151	0.999898
ENSG00000058262	SEC61A1	9291.29	-0.138078	0.0930051	-1.48463	0.137643	0.999898
ENSG00000058272	PPP1R12A	1943.67	-0.0413704	0.176748	-0.234073	0.814929	0.999898
ENSG00000058335	RASGRF1	54.4332	0.275557	0.210906	1.30583	0.191609	0.999898
ENSG00000058404	CAMK2B	32.242	0.0257169	0.192093	0.133574	0.89374	0.999898
ENSG00000058453	CROCC	213.626	-0.026656	0.212069	-0.125633	0.900022	0.999898
ENSG00000058600	POLR3E	1024.91	0.00734959	0.178824	0.0411047	0.967212	0.999898
ENSG00000058668	ATP2B4	3283.46	-0.208896	0.160038	-1.30533	0.191781	0.999898
ENSG00000058673	ZC3H11A	1.88506	0.0301456	0.126199	0.241407	0.809239	NA
ENSG00000058729	RIOK2	775.729	0.0293634	0.180696	0.162523	0.870894	0.999898
ENSG00000058799	YIPF1	715.872	-0.077511	0.132215	-0.586226	0.557724	0.999898
ENSG00000058804	NDC1	2962.78	-0.0425984	0.205041	-0.207763	0.835414	0.999898
ENSG00000058866	DGKG	218.59	-0.346542	0.152797	-2.26793	0.0233336	0.999898
ENSG00000059122	FLYWCH1	739.085	0.0672497	0.180282	0.372992	0.709154	0.999898
ENSG00000059145	UNKL	245.36	0.119981	0.171211	0.700909	0.48336	0.999898
ENSG00000059377	TBXAS1	1468.8	-0.0355628	0.171686	-0.207129	0.835909	0.999898
ENSG00000059378	PARP12	517.518	-0.0565138	0.208986	-0.270366	0.786878	0.999898
ENSG00000059573	ALDH18A1	3791.5	-0.0144818	0.152479	-0.0949768	0.924333	0.999898
ENSG00000059588	TARBP1	1941.21	-0.0664935	0.197083	-0.337374	0.735835	0.999898
ENSG00000059691	GATB	1002.85	0.120573	0.142664	0.845183	0.398009	0.999898
ENSG00000059728	MXD1	1121.83	-0.631398	0.135467	-4.66049	3.15462e-06	0.00144751
ENSG00000059758	CDK17	629.571	0.0641564	0.199061	0.322345	0.747192	0.999898
ENSG00000059769	DNAJC25	210.484	-0.120132	0.147837	-0.812708	0.416386	0.999898
ENSG00000059804	SLC2A3	5408.41	0.290752	0.21015	1.38469	0.166148	0.999898
ENSG00000059915	PSD	17.6248	0.0995196	0.208446	0.474915	0.634848	0.999898
ENSG00000060069	CTDP1	1084.92	0.047179	0.156906	0.30068	0.763658	0.999898
ENSG00000060138	YBX3	4295.11	0.0884115	0.123503	0.715869	0.474072	0.999898
ENSG00000060140	STYK1	53.7996	-0.0233495	0.206576	-0.113179	0.909889	0.999898
ENSG00000060237	WNK1	5141.66	-0.151853	0.166581	-0.9116	0.361979	0.999898
ENSG00000060303	RPS17P5	1.49475	0.162143	0.106272	1.76959	0.0767952	NA
ENSG00000060339	CCAR1	3039.62	0.000754475	0.188328	0.00400777	0.996802	0.999898
ENSG00000060491	OGFR	1246.28	-0.0447834	0.174789	-0.256214	0.797785	0.999898
ENSG00000060558	GNA15	2956.85	0.345921	0.183785	1.88239	0.0597837	0.999898
ENSG00000060566	CREB3L3	3.14161	-0.0282045	0.113503	-0.246717	0.805127	NA
ENSG00000060642	PIGV	611.159	0.184986	0.154725	1.1955	0.231891	0.999898
ENSG00000060656	PTPRU	14.5601	-0.0584363	0.211689	-0.276624	0.782069	0.999898
ENSG00000060688	SNRNP40	2222.53	0.00789643	0.163974	0.0481598	0.961589	0.999898
ENSG00000060709	RIMBP2	0.229819	-0.023793	0.0502051	-0.45686	0.647772	NA
ENSG00000060718	COL11A1	0.588779	0.0774385	0.0704422	1.05437	0.291714	NA
ENSG00000060749	QSER1	1321.42	-0.104979	0.187518	-0.559873	0.575566	0.999898
ENSG00000060762	MPC1	688.256	0.0340261	0.139174	0.244504	0.80684	0.999898
ENSG00000060971	ACAA1	1551.08	-0.0206484	0.100347	-0.205765	0.836975	0.999898
ENSG00000060982	BCAT1	5385.07	0.107835	0.197242	0.54674	0.584558	0.999898
ENSG00000061273	HDAC7	2485.78	0.156985	0.169794	0.924582	0.355183	0.999898
ENSG00000061337	LZTS1	3.60384	0.119792	0.140413	0.859214	0.390222	NA
ENSG00000061455	PRDM6	0.753026	-0.0072008	0.083541	-0.0862621	0.931258	NA
ENSG00000061656	SPAG4	52.6547	0.444403	0.211732	2.09665	0.0360242	0.999898
ENSG00000061676	NCKAP1	354.531	0.0213065	0.155429	0.137099	0.890953	0.999898
ENSG00000061794	MRPS35	1601.21	0.0606717	0.180417	0.336311	0.736636	0.999898
ENSG00000061918	GUCY1B1	602.509	-0.086465	0.208696	-0.41452	0.678494	0.999898
ENSG00000061936	SFSWAP	1411.03	0.0291386	0.104845	0.277922	0.781073	0.999898
ENSG00000061938	TNK2	1910.57	0.0153983	0.196175	0.0784916	0.937437	0.999898
ENSG00000061987	MON2	1272.81	-0.159621	0.0905942	-1.76194	0.0780793	0.999898
ENSG00000062194	GPBP1	2107.84	0.0160823	0.121235	0.132657	0.894465	0.999898
ENSG00000062282	DGAT2	71.298	-0.212129	0.204822	-1.03535	0.300504	0.999898
ENSG00000062370	ZNF112	57.844	0.260822	0.183092	1.42397	0.154455	0.999898
ENSG00000062485	CS	7790.87	-0.0156996	0.155553	-0.100927	0.919608	0.999898
ENSG00000062524	LTK	35.8936	0.114914	0.200959	0.571085	0.567942	0.999898
ENSG00000062582	MRPS24	3.06349	0.0979894	0.129942	0.765029	0.444255	NA
ENSG00000062598	ELMO2	1080.18	-0.115465	0.135652	-0.851155	0.394683	0.999898
ENSG00000062650	WAPL	2712.05	-0.087041	0.185779	-0.468539	0.639399	0.999898
ENSG00000062716	VMP1	2790.18	-0.0163426	0.13312	-0.122764	0.902294	0.999898
ENSG00000062725	APPBP2	1020.56	-0.0454627	0.167406	-0.271593	0.785935	0.999898
ENSG00000062822	POLD1	2282.08	0.121085	0.190191	0.63669	0.524327	0.999898
ENSG00000063015	SEZ6	5.13429	-0.0996972	0.12779	-0.793248	0.427633	0.999898
ENSG00000063046	EIF4B	18631.3	0.000608431	0.157322	0.00386877	0.996913	0.999898
ENSG00000063127	SLC6A16	29.8534	-0.0896213	0.202192	-0.442461	0.658156	0.999898
ENSG00000063169	BICRA	228.354	0.0958347	0.186998	0.512376	0.608388	0.999898
ENSG00000063176	SPHK2	433.33	0.0784539	0.186404	0.420923	0.673811	0.999898
ENSG00000063177	RPL18	18359.3	0.0400254	0.166589	0.240265	0.810125	0.999898
ENSG00000063180	CA11	36.9924	0.0886628	0.211996	0.417529	0.676292	0.999898
ENSG00000063241	ISOC2	1184.42	0.109614	0.154766	0.708301	0.478758	0.999898
ENSG00000063244	U2AF2	6649.55	0.0140028	0.140001	0.100021	0.920327	0.999898
ENSG00000063245	EPN1	1750.63	0.159886	0.191392	0.83544	0.40347	0.999898
ENSG00000063322	MED29	1242.59	-0.00268995	0.0969528	-0.0277446	0.977866	0.999898
ENSG00000063438	AHRR	73.6626	0.0983857	0.204397	0.480783	0.63067	0.999898
ENSG00000063587	ZNF275	630.217	-0.177184	0.115607	-1.53271	0.125348	0.999898
ENSG00000063601	MTMR1	809.152	-0.154943	0.143457	-1.08015	0.280077	0.999898
ENSG00000063660	GPC1	19.0415	-0.0892856	0.205417	-0.434143	0.664184	0.999898
ENSG00000063761	ADCK1	299.624	-0.0569662	0.199988	-0.284767	0.775823	0.999898
ENSG00000063854	HAGH	598.725	-0.0357943	0.131342	-0.272496	0.78524	0.999898
ENSG00000063978	RNF4	2475.24	0.011026	0.108139	0.101962	0.918787	0.999898
ENSG00000064012	CASP8	1129.91	0.0659768	0.132271	0.498792	0.617926	0.999898
ENSG00000064042	LIMCH1	15.8531	-0.119289	0.211081	-0.56521	0.571931	0.999898
ENSG00000064102	INTS13	1143.84	0.083197	0.20129	0.413371	0.679335	0.999898
ENSG00000064115	TM7SF3	4244.05	-0.0678237	0.159087	-0.426339	0.669861	0.999898
ENSG00000064195	DLX3	0.809075	0.0842804	0.0865364	1.02107	0.307222	NA
ENSG00000064199	SPA17	38.7122	-0.0656294	0.211935	-0.31044	0.756227	0.999898
ENSG00000064201	TSPAN32	1278.48	-0.0126644	0.211427	-0.0598945	0.95224	0.999898
ENSG00000064205	CCN5	0.523254	-0.0143462	0.0675012	-0.204343	0.838085	NA
ENSG00000064225	ST3GAL6	662.789	-0.0546142	0.13013	-0.419665	0.67473	0.999898
ENSG00000064270	ATP2C2	1.54805	-0.217003	0.128578	-1.73467	0.0827984	NA
ENSG00000064300	NGFR	1.82441	-0.0704627	0.124092	-0.569376	0.569101	NA
ENSG00000064309	CDON	23.5711	-0.00295091	0.20811	-0.0142306	0.988646	0.999898
ENSG00000064313	TAF2	1484.32	-0.114389	0.174387	-0.655994	0.511828	0.999898
ENSG00000064393	HIPK2	1594.58	-0.400039	0.194223	-2.06044	0.0393565	0.999898
ENSG00000064419	TNPO3	3047.12	-0.0744669	0.157771	-0.472002	0.636925	0.999898
ENSG00000064489	BORCS8-MEF2B	0.450353	0.0196079	0.0526531	0.331959	0.73992	NA
ENSG00000064490	RFXANK	1259.62	0.0437059	0.1013	0.431458	0.666136	0.999898
ENSG00000064545	TMEM161A	657.237	0.113513	0.168623	0.673151	0.500851	0.999898
ENSG00000064547	LPAR2	169.011	-0.160046	0.202844	-0.788744	0.430262	0.999898
ENSG00000064601	CTSA	4324.65	0.0611989	0.136582	0.448069	0.654103	0.999898
ENSG00000064607	SUGP2	4020.44	0.0803746	0.157623	0.509907	0.610117	0.999898
ENSG00000064651	SLC12A2	443.375	-0.174666	0.170119	-1.02693	0.304452	0.999898
ENSG00000064652	SNX24	121.722	-0.195423	0.198309	-0.98501	0.324619	0.999898
ENSG00000064666	CNN2	6256.55	0.046018	0.137632	0.334353	0.738113	0.999898
ENSG00000064687	ABCA7	1675.97	0.0015735	0.201363	0.00781541	0.993764	0.999898
ENSG00000064692	SNCAIP	3.15189	0.0763426	0.152526	0.502592	0.615251	NA
ENSG00000064703	DDX20	1059.16	0.00188105	0.169989	0.0110677	0.991169	0.999898
ENSG00000064726	BTBD1	1685.21	0.0388517	0.172573	0.225146	0.821866	0.999898
ENSG00000064763	FAR2	1108.96	-0.0983465	0.175628	-0.560007	0.575475	0.999898
ENSG00000064787	BCAS1	6.79142	0.332474	0.192711	1.73174	0.0833196	0.999898
ENSG00000064886	CHI3L2	30.8032	0.054033	0.196154	0.274774	0.78349	0.999898
ENSG00000064932	SBNO2	2163.06	0.00452761	0.203267	0.0222756	0.982228	0.999898
ENSG00000064933	PMS1	633.194	0.0234638	0.153865	0.152511	0.878784	0.999898
ENSG00000064961	HMG20B	1636.55	0.106855	0.15793	0.676584	0.49867	0.999898
ENSG00000064989	CALCRL	122.262	-0.280729	0.183726	-1.52879	0.126317	0.999898
ENSG00000064995	TAF11	809.129	0.10604	0.112631	0.941437	0.346481	0.999898
ENSG00000064999	ANKS1A	947.714	-0.0335661	0.130718	-0.256789	0.797341	0.999898
ENSG00000065000	AP3D1	4268.86	-0.045041	0.117324	-0.3839	0.701053	0.999898
ENSG00000065029	ZNF76	1059.43	0.012486	0.168309	0.0741804	0.940867	0.999898
ENSG00000065054	SLC9A3R2	37.5621	-0.127747	0.206021	-0.621022	0.534585	0.999898
ENSG00000065057	NTHL1	334.601	0.153679	0.148324	1.03613	0.300143	0.999898
ENSG00000065060	UHRF1BP1	1440.28	-0.119096	0.17785	-0.669686	0.503058	0.999898
ENSG00000065135	GNAI3	3176.52	0.0341746	0.185365	0.184372	0.853722	0.999898
ENSG00000065150	IPO5	8278.54	-0.026744	0.183886	-0.145438	0.884365	0.999898
ENSG00000065154	OAT	2002.84	0.0572787	0.184274	0.31085	0.755915	0.999898
ENSG00000065183	WDR3	2090.77	-0.0424056	0.183955	-0.230532	0.817678	0.999898
ENSG00000065243	PKN2	874.363	-0.0185987	0.108406	-0.171561	0.863782	0.999898
ENSG00000065268	WDR18	1079.39	0.181853	0.209519	0.868333	0.385212	0.999898
ENSG00000065308	TRAM2	1079.94	-0.12179	0.11898	-1.02365	0.306	0.999898
ENSG00000065320	NTN1	106.546	0.163126	0.212117	0.7704	0.441062	0.999898
ENSG00000065328	MCM10	1245.28	-0.0573042	0.210836	-0.271827	0.785755	0.999898
ENSG00000065357	DGKA	1460.86	-0.0780509	0.189214	-0.412472	0.679994	0.999898
ENSG00000065361	ERBB3	0.979042	0.0771574	0.100459	0.775774	0.437882	NA
ENSG00000065413	ANKRD44	1207.9	-0.200418	0.130932	-1.53074	0.125833	0.999898
ENSG00000065427	KARS1	5534.74	0.0303768	0.144318	0.210489	0.833286	0.999898
ENSG00000065457	ADAT1	534.577	-0.154726	0.124542	-1.24235	0.214109	0.999898
ENSG00000065485	PDIA5	1091.63	-0.19112	0.183839	-1.03973	0.298467	0.999898
ENSG00000065491	TBC1D22B	608.09	-0.0402636	0.148282	-0.271531	0.785983	0.999898
ENSG00000065518	NDUFB4	1275.21	0.126593	0.141572	0.894197	0.371216	0.999898
ENSG00000065526	SPEN	3385.24	-0.141162	0.101912	-1.38512	0.166014	0.999898
ENSG00000065534	MYLK	511.279	-0.209952	0.207133	-1.01639	0.309446	0.999898
ENSG00000065548	ZC3H15	2372.16	-0.0072898	0.190875	-0.038192	0.969535	0.999898
ENSG00000065559	MAP2K4	953.104	-0.00548911	0.154722	-0.0354796	0.971697	0.999898
ENSG00000065600	PACC1	647.672	0.0822006	0.134935	0.609183	0.542403	0.999898
ENSG00000065613	SLK	2019.76	-0.12011	0.180076	-0.667037	0.504748	0.999898
ENSG00000065615	CYB5R4	976.686	-0.00731535	0.199223	-0.0367212	0.970707	0.999898
ENSG00000065618	COL17A1	41.9437	-0.603634	0.182063	-3.7331	0.000189139	0.0418621
ENSG00000065621	GSTO2	21.994	-0.0225352	0.212116	-0.106077	0.915522	0.999898
ENSG00000065665	SEC61A2	219.074	-0.0552289	0.188754	-0.292477	0.769922	0.999898
ENSG00000065675	PRKCQ	1029.59	0.115662	0.206833	0.559314	0.575948	0.999898
ENSG00000065717	TLE2	1.07187	-0.0743216	0.109869	-0.687799	0.491579	NA
ENSG00000065802	ASB1	539.873	0.137787	0.154941	0.889123	0.373937	0.999898
ENSG00000065809	FAM107B	3822.81	-0.195294	0.152301	-1.28232	0.199731	0.999898
ENSG00000065833	ME1	171.278	-0.256759	0.206325	-1.2448	0.213204	0.999898
ENSG00000065882	TBC1D1	1994.93	-0.00270566	0.146266	-0.0184977	0.985242	0.999898
ENSG00000065883	CDK13	1402.14	-0.00947817	0.101703	-0.0931945	0.925749	0.999898
ENSG00000065911	MTHFD2	2232.87	0.0327748	0.202776	0.161639	0.87159	0.999898
ENSG00000065923	SLC9A7	1057.13	0.144496	0.12018	1.20233	0.229237	0.999898
ENSG00000065970	FOXJ2	821.384	-0.136106	0.133144	-1.02227	0.306651	0.999898
ENSG00000065978	YBX1	22161.9	0.0636686	0.166875	0.381537	0.702805	0.999898
ENSG00000065989	PDE4A	502.263	-0.102429	0.206163	-0.496735	0.619376	0.999898
ENSG00000066027	PPP2R5A	1325.15	0.0698064	0.121653	0.573833	0.566081	0.999898
ENSG00000066044	ELAVL1	3116.48	0.0810427	0.186858	0.433732	0.664483	0.999898
ENSG00000066056	TIE1	813.02	0.0799589	0.183041	0.43681	0.662249	0.999898
ENSG00000066084	DIP2B	2766.33	-0.0832389	0.177631	-0.46862	0.639341	0.999898
ENSG00000066117	SMARCD1	2110.55	-0.0612703	0.150654	-0.406704	0.684225	0.999898
ENSG00000066135	KDM4A	555.279	-0.178964	0.131525	-1.36068	0.173614	0.999898
ENSG00000066136	NFYC	1374.58	0.00361143	0.101376	0.0356251	0.971581	0.999898
ENSG00000066185	ZMYND12	44.6467	0.0960389	0.195405	0.49107	0.623377	0.999898
ENSG00000066230	SLC9A3	24.7132	0.0842625	0.211456	0.398236	0.690456	0.999898
ENSG00000066248	NGEF	0.680256	-0.0571572	0.0938839	-0.595426	0.551559	NA
ENSG00000066279	ASPM	2952.78	-0.0447731	0.211802	-0.211404	0.832572	0.999898
ENSG00000066294	CD84	4037.08	0.0207173	0.179771	0.115248	0.908249	0.999898
ENSG00000066322	ELOVL1	2815.23	-0.119483	0.11679	-1.02305	0.306283	0.999898
ENSG00000066336	SPI1	4399.4	-0.0105273	0.16029	-0.0656755	0.947636	0.999898
ENSG00000066379	POLR1H	504.645	0.013722	0.137117	0.100075	0.920285	0.999898
ENSG00000066382	MPPED2	13.7533	0.115929	0.212088	0.54659	0.58466	0.999898
ENSG00000066405	CLDN18	0.558461	0.043622	0.0678652	0.586	0.557875	NA
ENSG00000066422	ZBTB11	936.532	-0.0733614	0.1824	-0.402241	0.687507	0.999898
ENSG00000066427	ATXN3	549.537	-0.0273127	0.137498	-0.198661	0.842528	0.999898
ENSG00000066455	GOLGA5	904.332	-0.112663	0.143221	-0.786705	0.431454	0.999898
ENSG00000066468	FGFR2	15.2775	0.252519	0.212011	1.19041	0.233884	0.999898
ENSG00000066557	LRRC40	737.195	0.0214522	0.202346	0.106033	0.915556	0.999898
ENSG00000066583	ISOC1	726.248	0.00394869	0.198348	0.0199124	0.984113	0.999898
ENSG00000066629	EML1	0.879936	0.072042	0.0912232	0.764068	0.444827	NA
ENSG00000066651	TRMT11	406.382	0.062754	0.111554	0.562567	0.57373	0.999898
ENSG00000066654	THUMPD1	1708.94	0.0292243	0.168254	0.173701	0.862101	0.999898
ENSG00000066697	MSANTD3	327.755	0.0723113	0.154734	0.46738	0.640228	0.999898
ENSG00000066735	KIF26A	4.63969	0.0641458	0.141763	0.456478	0.648046	0.999898
ENSG00000066739	ATG2B	1393.09	-0.15433	0.112675	-1.36971	0.170778	0.999898
ENSG00000066777	ARFGEF1	2802.7	-0.0528902	0.175598	-0.301209	0.763256	0.999898
ENSG00000066827	ZFAT	264.463	0.123662	0.160508	0.770494	0.441007	0.999898
ENSG00000066855	MTFR1	484.757	-0.0800906	0.160609	-0.498753	0.617954	0.999898
ENSG00000066923	STAG3	98.6411	-0.115389	0.177994	-0.648301	0.51679	0.999898
ENSG00000066926	FECH	1985.31	-0.00997819	0.191172	-0.0521963	0.958372	0.999898
ENSG00000066933	MYO9A	666.576	-0.221819	0.114411	-1.93877	0.0525292	0.999898
ENSG00000067057	PFKP	2505.33	0.36391	0.176792	2.0585	0.0395418	0.999898
ENSG00000067064	IDI1	4233.76	0.0182198	0.127953	0.142396	0.886767	0.999898
ENSG00000067066	SP100	2243.76	0.00633022	0.114547	0.0552643	0.955928	0.999898
ENSG00000067082	KLF6	1618.42	0.0275028	0.190083	0.144682	0.884962	0.999898
ENSG00000067113	PLPP1	175.963	-0.18309	0.211899	-0.863978	0.3876	0.999898
ENSG00000067141	NEO1	76.4965	0.357253	0.211896	1.6927	0.0905123	0.999898
ENSG00000067167	TRAM1	3674.68	-0.0810428	0.198694	-0.407895	0.68335	0.999898
ENSG00000067177	PHKA1	360.593	-0.0510636	0.144531	-0.353289	0.723872	0.999898
ENSG00000067182	TNFRSF1A	4452.03	-0.0442578	0.113077	-0.391398	0.695503	0.999898
ENSG00000067191	CACNB1	98.2983	0.0865803	0.211174	0.409617	0.682087	0.999898
ENSG00000067208	EVI5	299.862	-0.140115	0.148177	-0.945769	0.344266	0.999898
ENSG00000067221	STOML1	241.039	0.117994	0.199065	0.592469	0.553537	0.999898
ENSG00000067225	PKM	40291.6	0.16252	0.162924	0.997529	0.318508	0.999898
ENSG00000067248	DHX29	1225.6	-0.034158	0.195129	-0.175069	0.861026	0.999898
ENSG00000067334	DNTTIP2	1779.7	0.0687218	0.167438	0.410453	0.681474	0.999898
ENSG00000067365	METTL22	397.193	0.0141563	0.146237	0.0967851	0.922897	0.999898
ENSG00000067369	TP53BP1	1386.41	0.0407663	0.101719	0.400773	0.688587	0.999898
ENSG00000067445	TRO	187.126	-0.10051	0.14373	-0.69918	0.48444	0.999898
ENSG00000067533	RRP15	533.861	-0.00540018	0.192387	-0.0280729	0.977604	0.999898
ENSG00000067560	RHOA	16603.5	0.0295361	0.104528	0.282567	0.777509	0.999898
ENSG00000067596	DHX8	2258.59	-0.0788501	0.138774	-0.568199	0.5699	0.999898
ENSG00000067601	PMS2P4	46.3731	-0.153979	0.191543	-0.803196	0.421861	0.999898
ENSG00000067606	PRKCZ	12.7527	-0.208268	0.193722	-1.07498	0.282385	0.999898
ENSG00000067704	IARS2	4048.55	0.00936483	0.198279	0.0472336	0.962327	0.999898
ENSG00000067715	SYT1	27.1602	0.217242	0.211602	1.02732	0.304271	0.999898
ENSG00000067798	NAV3	35.2446	0.0759549	0.172399	0.442679	0.657998	0.999898
ENSG00000067829	IDH3G	1346.6	-0.0068842	0.124715	-0.0551968	0.955982	0.999898
ENSG00000067836	ROGDI	305.518	-0.274294	0.209468	-1.30985	0.190247	0.999898
ENSG00000067840	PDZD4	2.4403	-0.108423	0.127331	-0.855897	0.392055	NA
ENSG00000067842	ATP2B3	4.59443	0.189082	0.18561	1.02177	0.30689	0.999898
ENSG00000067900	ROCK1	2968.99	-0.0294798	0.182274	-0.161737	0.871513	0.999898
ENSG00000067955	CBFB	2111.4	-0.0593727	0.188787	-0.314513	0.753131	0.999898
ENSG00000067992	PDK3	855.133	-0.036398	0.146827	-0.247899	0.804213	0.999898
ENSG00000068001	HYAL2	338.741	0.068378	0.131193	0.521221	0.602213	0.999898
ENSG00000068024	HDAC4	659.197	-0.0942429	0.151266	-0.622997	0.533287	0.999898
ENSG00000068028	RASSF1	1978.53	0.0398886	0.182108	0.219028	0.826629	0.999898
ENSG00000068078	FGFR3	89.3302	-0.00887657	0.211838	-0.0418778	0.966596	0.999898
ENSG00000068079	IFI35	447.758	-0.0198795	0.185814	-0.106972	0.914811	0.999898
ENSG00000068097	HEATR6	689.087	-0.117173	0.119966	-0.976658	0.328738	0.999898
ENSG00000068120	COASY	2488.08	0.039709	0.125878	0.315461	0.752412	0.999898
ENSG00000068137	PLEKHH3	74.7645	0.366126	0.20323	1.80207	0.0715351	0.999898
ENSG00000068305	MEF2A	1404.11	-0.135288	0.149662	-0.903983	0.366004	0.999898
ENSG00000068308	OTUD5	1430.49	0.183532	0.110007	1.66829	0.0952576	0.999898
ENSG00000068323	TFE3	1428.82	-0.08486	0.119292	-0.711344	0.476871	0.999898
ENSG00000068354	TBC1D25	373.136	-0.00630994	0.113948	-0.0553718	0.955842	0.999898
ENSG00000068366	ACSL4	2827.91	0.0670181	0.176602	0.379497	0.704319	0.999898
ENSG00000068383	INPP5A	571.144	-0.0624439	0.128466	-0.486049	0.626932	0.999898
ENSG00000068394	GPKOW	547.852	0.146643	0.14269	1.02772	0.304082	0.999898
ENSG00000068400	GRIPAP1	1815.34	-0.0127955	0.175614	-0.072857	0.94192	0.999898
ENSG00000068438	FTSJ1	1297.96	-0.0237811	0.0990802	-0.240019	0.810316	0.999898
ENSG00000068489	PRR11	1777.61	-0.0880122	0.211724	-0.41576	0.677586	0.999898
ENSG00000068615	REEP1	4.78	-0.128031	0.182763	-0.70058	0.483565	0.999898
ENSG00000068650	ATP11A	2136.19	-0.142504	0.0956495	-1.48987	0.136259	0.999898
ENSG00000068654	POLR1A	3516	-0.121397	0.130905	-0.927376	0.353732	0.999898
ENSG00000068697	LAPTM4A	2146.22	0.0252091	0.123922	0.203433	0.838797	0.999898
ENSG00000068724	TTC7A	3867.67	-0.0664769	0.142919	-0.465134	0.641835	0.999898
ENSG00000068745	IP6K2	1410.33	0.155714	0.101275	1.53749	0.124172	0.999898
ENSG00000068784	SRBD1	820.039	0.0505171	0.163171	0.309624	0.756847	0.999898
ENSG00000068796	KIF2A	2489.83	-0.0401365	0.19506	-0.205774	0.836968	0.999898
ENSG00000068831	RASGRP2	3760.85	-0.0151821	0.176603	-0.0859658	0.931494	0.999898
ENSG00000068878	PSME4	3546.6	-0.061888	0.175266	-0.353115	0.724002	0.999898
ENSG00000068885	IFT80	228.992	0.124214	0.123852	1.00281	0.315951	0.999898
ENSG00000068903	SIRT2	1201.12	-0.0769686	0.133549	-0.576309	0.564407	0.999898
ENSG00000068912	ERLEC1	1271.75	-0.0283426	0.146458	-0.193527	0.846546	0.999898
ENSG00000068971	PPP2R5B	171.309	0.156007	0.201832	0.772425	0.439863	0.999898
ENSG00000068976	PYGM	28.0833	-0.219281	0.211792	-1.03535	0.300507	0.999898
ENSG00000069011	PITX1	0.434617	-0.00145372	0.064177	-0.0211369	0.983136	NA
ENSG00000069020	MAST4	549.843	-0.0388506	0.206695	-0.187985	0.850888	0.999898
ENSG00000069188	SDK2	19.1744	-0.0976988	0.175415	-0.557024	0.577511	0.999898
ENSG00000069248	NUP133	2237.68	0.0385468	0.179347	0.214938	0.829816	0.999898
ENSG00000069275	NUCKS1	12159.2	-0.0913374	0.204737	-0.446143	0.655494	0.999898
ENSG00000069329	VPS35	4553.71	-0.0766776	0.184768	-0.415003	0.67814	0.999898
ENSG00000069345	DNAJA2	1837.2	0.00739784	0.176469	0.0419247	0.966559	0.999898
ENSG00000069399	BCL3	913.379	0.177227	0.195857	0.904826	0.365558	0.999898
ENSG00000069424	KCNAB2	11144.7	-0.035921	0.158202	-0.227056	0.82038	0.999898
ENSG00000069482	GAL	90.4052	0.14972	0.197211	0.762172	0.445957	0.999898
ENSG00000069493	CLEC2D	248.992	-0.102976	0.192687	-0.534227	0.593184	0.999898
ENSG00000069509	FUNDC1	419.374	0.0785416	0.180851	0.434377	0.664015	0.999898
ENSG00000069535	MAOB	137.569	-0.186775	0.157757	-1.22026	0.222368	0.999898
ENSG00000069667	RORA	23.954	-0.0142215	0.212105	-0.0669238	0.946642	0.999898
ENSG00000069696	DRD4	4.6678	-0.163992	0.16969	-0.964737	0.334676	0.999898
ENSG00000069702	TGFBR3	18.6088	-0.25899	0.190685	-1.36761	0.171435	0.999898
ENSG00000069812	HES2	9.14639	0.0495136	0.155508	0.317682	0.750726	0.999898
ENSG00000069849	ATP1B3	3926.17	0.046726	0.14506	0.322122	0.74736	0.999898
ENSG00000069869	NEDD4	878.931	-0.0550066	0.16047	-0.342805	0.731745	0.999898
ENSG00000069943	PIGB	418.949	-0.199001	0.150359	-1.32368	0.18561	0.999898
ENSG00000069956	MAPK6	2162.63	-0.0424467	0.189655	-0.223819	0.822898	0.999898
ENSG00000069966	GNB5	502.698	-0.137413	0.158934	-0.864669	0.38722	0.999898
ENSG00000069974	RAB27A	2605.59	-0.0774626	0.150023	-0.516351	0.605609	0.999898
ENSG00000069998	HDHD5	1787.64	-0.103965	0.120309	-0.864139	0.387511	0.999898
ENSG00000070010	UFD1	960.426	-0.0211166	0.153309	-0.137746	0.890441	0.999898
ENSG00000070018	LRP6	593.179	-0.0672069	0.186052	-0.361271	0.717897	0.999898
ENSG00000070019	GUCY2C	0.500969	0.0165879	0.0548043	0.299512	0.764549	NA
ENSG00000070031	SCT	1.15225	-0.0381163	0.0895548	-0.420955	0.673788	NA
ENSG00000070047	PHRF1	1520.6	0.130066	0.164785	0.789337	0.429915	0.999898
ENSG00000070061	ELP1	1559.72	-0.109237	0.180408	-0.605526	0.54483	0.999898
ENSG00000070081	NUCB2	7035.45	-0.157436	0.171011	-0.920643	0.357237	0.999898
ENSG00000070087	PFN2	12.2486	0.163024	0.20775	0.782798	0.433746	0.999898
ENSG00000070159	PTPN3	6.94323	0.341957	0.173211	2.02209	0.0431671	0.999898
ENSG00000070182	SPTB	317.507	-0.123442	0.212113	-0.58225	0.560398	0.999898
ENSG00000070190	DAPP1	1089.47	0.0487077	0.179079	0.271996	0.785625	0.999898
ENSG00000070214	SLC44A1	3313.36	-0.513907	0.185497	-2.77135	0.00558238	0.528389
ENSG00000070269	TMEM260	327.989	-0.0586034	0.123993	-0.472596	0.636501	0.999898
ENSG00000070366	SMG6	593.633	-0.0658448	0.138306	-0.476101	0.634002	0.999898
ENSG00000070367	EXOC5	1974.43	-0.00557441	0.20159	-0.027652	0.97794	0.999898
ENSG00000070371	CLTCL1	134.49	-0.894113	0.168215	-5.30499	1.12677e-07	8.15305e-05
ENSG00000070388	FGF22	2.41417	0.184803	0.155615	1.18188	0.237253	NA
ENSG00000070404	FSTL3	212.041	-0.134738	0.212043	-0.635342	0.525205	0.999898
ENSG00000070413	DGCR2	1874.98	-0.0633212	0.120032	-0.527543	0.597816	0.999898
ENSG00000070423	RNF126	664.773	0.130583	0.210628	0.620215	0.535116	0.999898
ENSG00000070444	MNT	495.665	-0.0684673	0.160748	-0.425899	0.670182	0.999898
ENSG00000070476	ZXDC	950.821	-0.029654	0.162814	-0.182118	0.85549	0.999898
ENSG00000070495	JMJD6	671.867	0.00477833	0.175102	0.0272893	0.978229	0.999898
ENSG00000070501	POLB	439.706	0.138266	0.114693	1.20545	0.228031	0.999898
ENSG00000070526	ST6GALNAC1	14.6481	-0.3063	0.192878	-1.60996	0.107406	0.999898
ENSG00000070540	WIPI1	268.45	-0.199017	0.147971	-1.34489	0.178662	0.999898
ENSG00000070610	GBA2	1725.43	-0.0331261	0.114727	-0.28873	0.772788	0.999898
ENSG00000070614	NDST1	3195.06	-0.155787	0.150329	-1.0363	0.300061	0.999898
ENSG00000070669	ASNS	7.15026	0.127401	0.178083	0.713549	0.475506	0.999898
ENSG00000070718	AP3M2	577.389	0.0774393	0.130402	0.593808	0.55264	0.999898
ENSG00000070729	CNGB1	0.542063	0.00851136	0.0671388	0.117163	0.906731	NA
ENSG00000070731	ST6GALNAC2	7.36515	0.0255677	0.157778	0.161299	0.871858	0.999898
ENSG00000070756	PABPC1	40405.3	0.0201592	0.110664	0.182168	0.855451	0.999898
ENSG00000070759	TESK2	222.116	-0.0518917	0.210535	-0.246377	0.805391	0.999898
ENSG00000070761	CFAP20	695.514	0.0989919	0.145561	0.68012	0.496429	0.999898
ENSG00000070770	CSNK2A2	866.31	-0.0945489	0.147252	-0.642114	0.520799	0.999898
ENSG00000070778	PTPN21	4.0166	-0.135799	0.17453	-0.774081	0.438883	NA
ENSG00000070785	EIF2B3	652.804	-0.0132831	0.180326	-0.0736718	0.941272	0.999898
ENSG00000070808	CAMK2A	4.35641	0.106164	0.1061	1.06682	0.286055	0.999898
ENSG00000070814	TCOF1	2409.07	-0.0198064	0.170663	-0.116058	0.907607	0.999898
ENSG00000070831	CDC42	8228.94	0.00301427	0.149789	0.0201247	0.983944	0.999898
ENSG00000070882	OSBPL3	1021.08	0.136454	0.108162	1.26154	0.207116	0.999898
ENSG00000070886	EPHA8	0.234415	0.0171993	0.0502051	0.355137	0.722487	NA
ENSG00000070915	SLC12A3	1.78243	0.0471105	0.0940588	0.498762	0.617947	NA
ENSG00000070950	RAD18	853.023	0.0497819	0.190031	0.261994	0.793326	0.999898
ENSG00000070961	ATP2B1	1625.87	-0.193763	0.176269	-1.09933	0.271626	0.999898
ENSG00000070985	TRPM5	0.459638	-0.0500561	0.0553189	-0.788163	0.430601	NA
ENSG00000071051	NCK2	471.811	0.110197	0.16174	0.681417	0.495608	0.999898
ENSG00000071054	MAP4K4	3905.05	-0.0311491	0.136974	-0.227409	0.820106	0.999898
ENSG00000071073	MGAT4A	1152.39	-0.347736	0.105495	-3.29624	0.000979873	0.156223
ENSG00000071082	RPL31	20295.7	-0.0218824	0.160281	-0.136524	0.891407	0.999898
ENSG00000071127	WDR1	10581.6	0.0384566	0.156066	0.246415	0.805361	0.999898
ENSG00000071189	SNX13	968.854	-0.062088	0.177459	-0.349893	0.726419	0.999898
ENSG00000071205	ARHGAP10	490.555	0.299772	0.164591	1.82096	0.0686127	0.999898
ENSG00000071242	RPS6KA2	334.293	-0.0938649	0.209627	-0.447826	0.654278	0.999898
ENSG00000071243	ING3	541.684	-0.0140176	0.199391	-0.0703178	0.943941	0.999898
ENSG00000071246	VASH1	417.766	0.243437	0.190291	1.27915	0.200845	0.999898
ENSG00000071282	LMCD1	6.53303	0.23011	0.197448	1.17229	0.241081	0.999898
ENSG00000071462	BUD23	1171.66	0.000408601	0.106734	0.0038288	0.996945	0.999898
ENSG00000071537	SEL1L	3328.12	-0.160711	0.145153	-1.1072	0.268206	0.999898
ENSG00000071539	TRIP13	1135.59	0.0261894	0.201919	0.129718	0.896789	0.999898
ENSG00000071553	ATP6AP1	5448.48	0.0405577	0.13702	0.295997	0.767232	0.999898
ENSG00000071564	TCF3	2817.68	0.149116	0.14927	0.998996	0.317797	0.999898
ENSG00000071575	TRIB2	742.503	0.0147766	0.125384	0.117845	0.906191	0.999898
ENSG00000071626	DAZAP1	3746.32	0.201545	0.148507	1.35715	0.174734	0.999898
ENSG00000071655	MBD3	1573.32	0.133795	0.181405	0.737547	0.46079	0.999898
ENSG00000071794	HLTF	911.631	0.0129868	0.201681	0.0644005	0.948651	0.999898
ENSG00000071859	FAM50A	940.541	-0.0494775	0.1843	-0.268436	0.788364	0.999898
ENSG00000071889	FAM3A	699.264	0.132609	0.160384	0.8268	0.408351	0.999898
ENSG00000071894	CPSF1	4376.84	0.0169082	0.178226	0.0948694	0.924419	0.999898
ENSG00000071909	MYO3B	4.50527	0.199396	0.163889	1.2289	0.219109	0.999898
ENSG00000071967	CYBRD1	1890.76	-0.0176309	0.160066	-0.110152	0.912289	0.999898
ENSG00000071994	PDCD2	1990.23	0.0371076	0.13617	0.27252	0.785222	0.999898
ENSG00000072042	RDH11	1327.95	0.0682029	0.139031	0.490562	0.623736	0.999898
ENSG00000072062	PRKACA	1434.45	-0.0839167	0.107195	-0.782838	0.433722	0.999898
ENSG00000072071	ADGRL1	782.085	-0.121272	0.211704	-0.572897	0.566714	0.999898
ENSG00000072110	ACTN1	4816.31	-0.232767	0.119721	-1.94427	0.0518633	0.999898
ENSG00000072121	ZFYVE26	1468.02	-0.170447	0.116769	-1.45964	0.144388	0.999898
ENSG00000072133	RPS6KA6	2.61339	-0.015669	0.145417	-0.107102	0.914708	NA
ENSG00000072134	EPN2	27.8298	-0.0697252	0.211448	-0.328872	0.742253	0.999898
ENSG00000072135	PTPN18	2415.03	-0.0312537	0.179025	-0.174575	0.861414	0.999898
ENSG00000072163	LIMS2	9.39836	0.0704943	0.182712	0.384018	0.700965	0.999898
ENSG00000072182	ASIC4	120.219	0.369933	0.211991	1.74744	0.0805617	0.999898
ENSG00000072195	SPEG	11.299	0.0136771	0.210252	0.0654571	0.94781	0.999898
ENSG00000072201	LNX1	57.7065	0.058724	0.190395	0.308816	0.757461	0.999898
ENSG00000072210	ALDH3A2	998.376	-0.290076	0.142084	-2.04167	0.0411846	0.999898
ENSG00000072274	TFRC	18665.2	0.146904	0.211222	0.695695	0.48662	0.999898
ENSG00000072310	SREBF1	1556.56	0.100428	0.16082	0.624464	0.532323	0.999898
ENSG00000072364	AFF4	1606.3	-0.158329	0.179237	-0.883399	0.377021	0.999898
ENSG00000072401	UBE2D1	363.95	-0.0468704	0.206262	-0.22731	0.820183	0.999898
ENSG00000072415	MPP5	390.437	-0.051265	0.203917	-0.251469	0.801451	0.999898
ENSG00000072422	RHOBTB1	286.967	0.379707	0.145478	2.60986	0.00905794	0.713
ENSG00000072501	SMC1A	8721.05	-0.0832728	0.201853	-0.412555	0.679932	0.999898
ENSG00000072506	HSD17B10	1788.84	0.00475288	0.135635	0.0350439	0.972045	0.999898
ENSG00000072518	MARK2	1298.9	0.0113249	0.113975	0.0993651	0.920848	0.999898
ENSG00000072571	HMMR	1453.75	0.0287829	0.211312	0.136227	0.891642	0.999898
ENSG00000072609	CHFR	1828.02	-0.0576823	0.146414	-0.393957	0.693612	0.999898
ENSG00000072657	TRHDE	0.497348	-0.028755	0.054458	-0.468656	0.639315	NA
ENSG00000072682	P4HA2	57.993	0.340946	0.188913	1.84385	0.0652047	0.999898
ENSG00000072694	FCGR2B	414.233	-0.600235	0.212025	-2.8536	0.00432271	0.44683
ENSG00000072736	NFATC3	1432.68	-0.0659804	0.132757	-0.497002	0.619188	0.999898
ENSG00000072756	TRNT1	735.431	-0.085836	0.13591	-0.631614	0.527639	0.999898
ENSG00000072778	ACADVL	6894.17	-0.0170884	0.159175	-0.107355	0.914507	0.999898
ENSG00000072786	STK10	5442.89	0.0699602	0.141245	0.495307	0.620383	0.999898
ENSG00000072803	FBXW11	1335.38	-0.119362	0.16379	-0.728793	0.466128	0.999898
ENSG00000072818	ACAP1	2845.14	-0.0132808	0.171256	-0.0775463	0.938189	0.999898
ENSG00000072832	CRMP1	37.894	0.0393983	0.205485	0.192023	0.847724	0.999898
ENSG00000072840	EVC	141.147	-0.0732858	0.209709	-0.349771	0.72651	0.999898
ENSG00000072849	DERL2	1057.54	-0.0830562	0.0995422	-0.834375	0.40407	0.999898
ENSG00000072858	SIDT1	66.2467	-0.185315	0.192998	-0.959796	0.337158	0.999898
ENSG00000072864	NDE1	1022.16	0.00238219	0.140409	0.0169675	0.986463	0.999898
ENSG00000072952	IRAG1	204.346	-0.103411	0.151737	-0.681483	0.495566	0.999898
ENSG00000072954	TMEM38A	38.3333	-0.222533	0.211989	-1.04955	0.293925	0.999898
ENSG00000072958	AP1M1	2136.85	-0.00529475	0.113208	-0.0467697	0.962697	0.999898
ENSG00000073008	PVR	725.756	-0.0756105	0.142578	-0.530278	0.595919	0.999898
ENSG00000073050	XRCC1	769.663	0.00809097	0.108959	0.0742541	0.940808	0.999898
ENSG00000073060	SCARB1	2481.16	0.0547647	0.152876	0.358224	0.720175	0.999898
ENSG00000073067	CYP2W1	2.02558	-0.0307631	0.145703	-0.212523	0.831699	NA
ENSG00000073111	MCM2	4260.04	0.0237727	0.195672	0.121498	0.903297	0.999898
ENSG00000073146	MOV10L1	8.6324	-0.0578284	0.179324	-0.32456	0.745514	0.999898
ENSG00000073150	PANX2	20.2884	0.0804178	0.210223	0.384088	0.700913	0.999898
ENSG00000073169	SELENOO	593.768	0.0707774	0.198879	0.355859	0.721946	0.999898
ENSG00000073282	TP63	4.52818	0.225594	0.141278	1.69844	0.0894239	0.999898
ENSG00000073331	ALPK1	1095.42	-0.131616	0.120225	-1.09469	0.273653	0.999898
ENSG00000073350	LLGL2	245.765	0.0675176	0.211141	0.319663	0.749224	0.999898
ENSG00000073417	PDE8A	335.669	-0.0959206	0.17082	-0.561414	0.574515	0.999898
ENSG00000073464	CLCN4	565.28	-0.111163	0.211724	-0.525293	0.599379	0.999898
ENSG00000073536	NLE1	960.333	0.0660282	0.144256	0.45774	0.647139	0.999898
ENSG00000073578	SDHA	169.043	-0.0386024	0.208857	-0.184894	0.853312	0.999898
ENSG00000073584	SMARCE1	219.144	0.0534492	0.151767	0.352223	0.724671	0.999898
ENSG00000073598	FNDC8	5.22698	0.0576191	0.188275	0.307434	0.758513	0.999898
ENSG00000073605	GSDMB	167.291	-0.137968	0.211386	-0.652467	0.5141	0.999898
ENSG00000073614	KDM5A	2126.04	-0.100621	0.127415	-0.789719	0.429692	0.999898
ENSG00000073670	ADAM11	66.1733	0.109386	0.212116	0.515242	0.606384	0.999898
ENSG00000073711	PPP2R3A	158.551	-0.00062618	0.16286	-0.00384575	0.996932	0.999898
ENSG00000073712	FERMT2	286.064	0.0769986	0.199939	0.385197	0.700092	0.999898
ENSG00000073734	ABCB11	5.59664	0.181096	0.172705	1.06829	0.285388	0.999898
ENSG00000073737	DHRS9	193.277	0.462144	0.198278	2.32977	0.0198184	0.999898
ENSG00000073754	CD5L	0.656077	-0.0950778	0.091226	-1.05792	0.290091	NA
ENSG00000073756	PTGS2	251.827	0.155118	0.209725	0.739351	0.459694	0.999898
ENSG00000073792	IGF2BP2	1554.84	-0.0275645	0.136216	-0.202357	0.839638	0.999898
ENSG00000073803	MAP3K13	604.723	-0.0236222	0.131528	-0.179611	0.857458	0.999898
ENSG00000073849	ST6GAL1	2375.5	0.0694091	0.11364	0.610782	0.541344	0.999898
ENSG00000073861	TBX21	1.33564	0.171336	0.120228	1.44267	0.149114	NA
ENSG00000073905	VDAC1P1	139.873	0.154687	0.208891	0.741098	0.458634	0.999898
ENSG00000073910	FRY	1822.43	0.127484	0.118469	1.07606	0.281899	0.999898
ENSG00000073921	PICALM	3843.8	-0.00610819	0.190003	-0.032147	0.974355	0.999898
ENSG00000073969	NSF	1381.74	-0.165061	0.175051	-0.943006	0.345678	0.999898
ENSG00000074047	GLI2	31.7854	-0.0756434	0.180252	-0.419419	0.67491	0.999898
ENSG00000074054	CLASP1	1713.89	-0.0276046	0.115762	-0.238463	0.811522	0.999898
ENSG00000074071	MRPS34	1373.04	0.0872246	0.143299	0.60866	0.54275	0.999898
ENSG00000074181	NOTCH3	93.935	0.339871	0.200454	1.6942	0.0902281	0.999898
ENSG00000074201	CLNS1A	4431.32	0.0932684	0.174181	0.535482	0.592317	0.999898
ENSG00000074211	PPP2R2C	0.39492	-0.0398501	0.0503094	-0.653853	0.513206	NA
ENSG00000074219	TEAD2	1.69281	0.0398439	0.11717	0.336111	0.736787	NA
ENSG00000074266	EED	850.605	0.084277	0.180343	0.467361	0.640242	0.999898
ENSG00000074276	CDHR2	12.1277	-0.0890608	0.208961	-0.425137	0.670737	0.999898
ENSG00000074319	TSG101	1169.97	0.0610798	0.120488	0.506945	0.612193	0.999898
ENSG00000074356	NCBP3	1799.56	-0.205985	0.0943189	-2.18389	0.0289703	0.999898
ENSG00000074370	ATP2A3	8353.82	0.0885928	0.137197	0.64574	0.518448	0.999898
ENSG00000074410	CA12	3.00108	0.0496697	0.146128	0.336676	0.736361	NA
ENSG00000074416	MGLL	1565.17	0.136091	0.120579	1.12863	0.259054	0.999898
ENSG00000074582	BCS1L	859.592	-0.00629198	0.148845	-0.0422695	0.966284	0.999898
ENSG00000074590	NUAK1	0.494658	-0.0155926	0.0538078	-0.374786	0.70782	NA
ENSG00000074603	DPP8	1600.56	-0.0754562	0.174578	-0.432234	0.665571	0.999898
ENSG00000074621	SLC24A1	540.589	0.0474852	0.188637	0.251706	0.801268	0.999898
ENSG00000074657	ZNF532	135.701	0.105153	0.200701	0.523451	0.60066	0.999898
ENSG00000074660	SCARF1	827.592	0.186044	0.143318	1.29816	0.194233	0.999898
ENSG00000074695	LMAN1	3143.09	-0.0826966	0.187762	-0.44045	0.659611	0.999898
ENSG00000074696	HACD3	3627.66	-0.010389	0.188677	-0.0550631	0.956088	0.999898
ENSG00000074706	IPCEF1	686.618	-0.458513	0.119744	-3.8289	0.000128716	0.032287
ENSG00000074755	ZZEF1	2379.55	-0.162201	0.119625	-1.35592	0.175124	0.999898
ENSG00000074771	NOX3	2.05448	-0.0268298	0.0997885	-0.267131	0.789368	NA
ENSG00000074800	ENO1	55630.4	0.164287	0.155362	1.05746	0.290304	0.999898
ENSG00000074803	SLC12A1	2.35565	-0.0395786	0.125104	-0.312704	0.754505	NA
ENSG00000074842	MYDGF	2733.76	-0.0148973	0.118979	-0.125209	0.900358	0.999898
ENSG00000074855	ANO8	444.144	0.0417966	0.195751	0.213492	0.830943	0.999898
ENSG00000074935	TUBE1	264.508	0.152168	0.129948	1.17109	0.241564	0.999898
ENSG00000074964	ARHGEF10L	117.631	-0.926177	0.210412	-4.53489	5.76333e-06	0.00230693
ENSG00000074966	TXK	101.847	0.0583762	0.161844	0.360508	0.718467	0.999898
ENSG00000075035	WSCD2	114.047	0.0353144	0.151796	0.232835	0.815889	0.999898
ENSG00000075043	KCNQ2	2.14565	0.0125861	0.118197	0.106141	0.91547	NA
ENSG00000075073	TACR2	4.68577	-0.196452	0.170194	-1.17534	0.23986	0.999898
ENSG00000075089	ACTR6	486.457	0.10906	0.183656	0.593941	0.552551	0.999898
ENSG00000075131	TIPIN	394.269	0.0104475	0.174338	0.0599403	0.952203	0.999898
ENSG00000075142	SRI	1393.21	0.257672	0.151297	1.70311	0.0885469	0.999898
ENSG00000075151	EIF4G3	1991.49	-0.015183	0.180938	-0.0839145	0.933124	0.999898
ENSG00000075188	NUP37	994.925	0.0228714	0.1995	0.114658	0.908716	0.999898
ENSG00000075213	SEMA3A	82.7693	0.29394	0.209134	1.41066	0.158345	0.999898
ENSG00000075218	GTSE1	1285.45	0.0107641	0.203835	0.0528136	0.95788	0.999898
ENSG00000075223	SEMA3C	225.013	0.274222	0.204948	1.33795	0.180914	0.999898
ENSG00000075234	TTC38	627.272	0.0605689	0.127052	0.476732	0.633553	0.999898
ENSG00000075239	ACAT1	1535.18	0.0541246	0.201767	0.268278	0.788486	0.999898
ENSG00000075240	GRAMD4	2699.01	-0.0383031	0.150136	-0.255117	0.798633	0.999898
ENSG00000075275	CELSR1	105.348	-0.182069	0.202472	-0.900874	0.367656	0.999898
ENSG00000075290	WNT8B	1.44106	-0.0805332	0.108277	-0.748337	0.454257	NA
ENSG00000075292	ZNF638	2949.29	-0.00988641	0.101593	-0.0973131	0.922478	0.999898
ENSG00000075303	SLC25A40	982.47	-0.0546245	0.199913	-0.273267	0.784648	0.999898
ENSG00000075336	TIMM21	837.2	0.0627668	0.156132	0.40204	0.687654	0.999898
ENSG00000075340	ADD2	389.634	0.363	0.209528	1.73454	0.082823	0.999898
ENSG00000075391	RASAL2	594.902	-0.13369	0.138834	-0.96296	0.335567	0.999898
ENSG00000075399	VPS9D1	328.395	-0.176868	0.209346	-0.844777	0.398236	0.999898
ENSG00000075407	ZNF37A	981.515	-0.119124	0.152175	-0.782832	0.433726	0.999898
ENSG00000075413	MARK3	1741.56	-0.0578366	0.100398	-0.576067	0.56457	0.999898
ENSG00000075415	SLC25A3	14257.6	0.0881338	0.132145	0.66695	0.504804	0.999898
ENSG00000075420	FNDC3B	2161.42	-0.144391	0.147217	-0.98084	0.326672	0.999898
ENSG00000075426	FOSL2	2593.46	0.0932301	0.135739	0.686842	0.492182	0.999898
ENSG00000075429	CACNG5	0.512866	-0.00385903	0.0547372	-0.0794119	0.936705	NA
ENSG00000075461	CACNG4	0.250659	-0.00329687	0.0502051	-0.065671	0.94764	NA
ENSG00000075539	FRYL	2015.04	-0.069468	0.155942	-0.445481	0.655972	0.999898
ENSG00000075568	TMEM131	1827.36	-0.0786673	0.134973	-0.582847	0.559997	0.999898
ENSG00000075618	FSCN1	4272.91	0.537637	0.194742	2.76255	0.00573518	0.538161
ENSG00000075624	ACTB	185314	0.0662874	0.129118	0.513387	0.607681	0.999898
ENSG00000075643	MOCOS	4.07392	-0.0440951	0.142977	-0.30768	0.758326	NA
ENSG00000075651	PLD1	966.623	-0.0434214	0.112875	-0.384674	0.700479	0.999898
ENSG00000075673	ATP12A	6.50013	0.136018	0.145609	0.9463	0.343995	0.999898
ENSG00000075702	WDR62	1013.65	0.0450351	0.15306	0.294238	0.768576	0.999898
ENSG00000075711	DLG1	1218.45	-0.00867178	0.142085	-0.0610348	0.951332	0.999898
ENSG00000075785	RAB7A	8015.19	-0.0465944	0.0985018	-0.473032	0.63619	0.999898
ENSG00000075790	BCAP29	9.31174	0.00648933	0.196554	0.0329787	0.973692	0.999898
ENSG00000075826	SEC31B	458.597	-0.0408167	0.201231	-0.202887	0.839224	0.999898
ENSG00000075856	SART3	1519.72	-0.0337653	0.174434	-0.193579	0.846506	0.999898
ENSG00000075884	ARHGAP15	1661.98	0.00801089	0.122039	0.0656445	0.947661	0.999898
ENSG00000075886	TUBA3D	20.0551	-0.151522	0.203385	-0.744398	0.456636	0.999898
ENSG00000075891	PAX2	0.888758	-0.000780634	0.0983296	-0.00776544	0.993804	NA
ENSG00000075914	EXOSC7	1005.66	0.0299139	0.105887	0.282509	0.777554	0.999898
ENSG00000075945	KIFAP3	569.922	0.243882	0.201859	1.20853	0.226842	0.999898
ENSG00000075975	MKRN2	992.913	0.00713336	0.153292	0.0465389	0.962881	0.999898
ENSG00000076003	MCM6	6870.39	0.0164592	0.181176	0.0908498	0.927612	0.999898
ENSG00000076043	REXO2	490.109	0.0900485	0.181579	0.49602	0.61988	0.999898
ENSG00000076053	RBM7	484.69	0.0637375	0.195137	0.326698	0.743897	0.999898
ENSG00000076067	RBMS2	539.901	-0.266554	0.166886	-1.59717	0.110227	0.999898
ENSG00000076108	BAZ2A	3659.93	-0.1078	0.152824	-0.705388	0.480569	0.999898
ENSG00000076201	PTPN23	1426.07	-0.0796615	0.135428	-0.588202	0.556397	0.999898
ENSG00000076242	MLH1	2398.04	0.0102531	0.172846	0.0593223	0.952695	0.999898
ENSG00000076248	UNG	2198.03	0.0979525	0.146859	0.666999	0.504773	0.999898
ENSG00000076258	FMO4	84.4444	0.148233	0.195168	0.758758	0.447997	0.999898
ENSG00000076321	KLHL20	480.397	-0.048079	0.111942	-0.429486	0.66757	0.999898
ENSG00000076344	RGS11	1.74814	0.00914825	0.11834	0.0765245	0.939002	NA
ENSG00000076351	SLC46A1	43.3791	-0.384929	0.196841	-1.95497	0.0505871	0.999898
ENSG00000076356	PLXNA2	86.0539	-0.0291783	0.208399	-0.139933	0.888713	0.999898
ENSG00000076382	SPAG5	2117.79	0.0452693	0.202846	0.223181	0.823394	0.999898
ENSG00000076513	ANKRD13A	1975.7	-0.0286142	0.155262	-0.184299	0.853779	0.999898
ENSG00000076554	TPD52	172.851	-0.170046	0.17937	-0.948381	0.342936	0.999898
ENSG00000076555	ACACB	235.856	-0.0443348	0.177079	-0.25028	0.802371	0.999898
ENSG00000076604	TRAF4	523.041	0.160927	0.138169	1.16458	0.244187	0.999898
ENSG00000076641	PAG1	990.534	-0.199408	0.13691	-1.4565	0.145256	0.999898
ENSG00000076650	GPATCH1	375.268	-0.0174154	0.1233	-0.141251	0.887672	0.999898
ENSG00000076662	ICAM3	401.511	-0.390708	0.175133	-2.23091	0.0256873	0.999898
ENSG00000076685	NT5C2	1734.09	-0.0951494	0.10906	-0.87247	0.382952	0.999898
ENSG00000076706	MCAM	5.24117	-0.084071	0.194763	-0.431056	0.666428	0.999898
ENSG00000076716	GPC4	15.456	0.442252	0.212088	2.07106	0.0383528	0.999898
ENSG00000076770	MBNL3	1589.69	-0.0495962	0.210564	-0.235562	0.813773	0.999898
ENSG00000076826	CAMSAP3	1.92059	0.0122267	0.103648	0.117604	0.906382	NA
ENSG00000076864	RAP1GAP	65.7088	-0.0498419	0.210777	-0.23627	0.813223	0.999898
ENSG00000076924	XAB2	1518.47	0.114874	0.146063	0.786487	0.431582	0.999898
ENSG00000076928	ARHGEF1	4119.05	-0.0467146	0.177123	-0.263735	0.791984	0.999898
ENSG00000076944	STXBP2	1402.84	-0.034519	0.180632	-0.191087	0.848457	0.999898
ENSG00000076984	MAP2K7	703.377	0.0368984	0.144176	0.25593	0.798005	0.999898
ENSG00000077009	NMRK2	3.76278	0.0637825	0.113645	0.568857	0.569453	NA
ENSG00000077044	DGKD	1657.06	-0.147397	0.183212	-0.804502	0.421107	0.999898
ENSG00000077063	CTTNBP2	1256.59	0.110683	0.143215	0.772864	0.439603	0.999898
ENSG00000077080	ACTL6B	2.94121	-0.0134888	0.133616	-0.102623	0.918263	NA
ENSG00000077092	RARB	9.8725	0.104854	0.201951	0.51565	0.606099	0.999898
ENSG00000077097	TOP2B	10121.3	0.074774	0.193653	0.386134	0.699397	0.999898
ENSG00000077147	TM9SF3	5201.46	-0.0295018	0.194421	-0.151743	0.87939	0.999898
ENSG00000077150	NFKB2	993.401	0.403769	0.207854	1.95976	NA	NA
ENSG00000077152	UBE2T	788.298	0.11212	0.180174	0.622375	0.533695	0.999898
ENSG00000077157	PPP1R12B	439.569	-0.196079	0.131546	-1.49054	0.136082	0.999898
ENSG00000077232	DNAJC10	2788.79	-0.00803683	0.128528	-0.0625301	0.950141	0.999898
ENSG00000077235	GTF3C1	2393.27	0.0184232	0.131912	0.139664	0.888926	0.999898
ENSG00000077238	IL4R	2138.64	-0.124618	0.174459	-0.714288	0.475049	0.999898
ENSG00000077254	USP33	1529.34	0.00543127	0.183079	0.0296691	0.976331	0.999898
ENSG00000077264	PAK3	3.65777	0.154882	0.155357	1.01359	0.31078	NA
ENSG00000077312	SNRPA	2696.26	0.111313	0.112936	0.985618	0.32432	0.999898
ENSG00000077327	SPAG6	4.74219	0.0591327	0.181371	0.322806	0.746842	0.999898
ENSG00000077348	EXOSC5	561.499	0.224949	0.110229	2.04066	0.0412844	0.999898
ENSG00000077380	DYNC1I2	2155.04	0.0804404	0.160634	0.500785	0.616522	0.999898
ENSG00000077420	APBB1IP	2167	0.0278213	0.132895	0.209353	0.834173	0.999898
ENSG00000077454	LRCH4	693.226	0.143884	0.159368	0.902771	0.366647	0.999898
ENSG00000077458	FAM76B	511.238	0.0145776	0.181774	0.0802116	0.936069	0.999898
ENSG00000077463	SIRT6	509.115	0.117579	0.185856	0.632541	0.527034	0.999898
ENSG00000077514	POLD3	1167.22	-0.0430288	0.156301	-0.275307	0.783081	0.999898
ENSG00000077522	ACTN2	3.01432	0.190429	0.157397	1.19898	0.230538	NA
ENSG00000077549	CAPZB	6476.19	0.00643552	0.0984424	0.065374	0.947876	0.999898
ENSG00000077585	GPR137B	180.644	0.00669096	0.20669	0.0323509	0.974192	0.999898
ENSG00000077616	NAALAD2	18.6653	0.0199464	0.211657	0.0939601	0.925141	0.999898
ENSG00000077684	JADE1	1225.62	-0.0146466	0.163768	-0.0894397	0.928732	0.999898
ENSG00000077713	SLC25A43	390.99	0.0396966	0.115618	0.343367	0.731322	0.999898
ENSG00000077721	UBE2A	1914.57	0.078964	0.127549	0.6191	0.535851	0.999898
ENSG00000077782	FGFR1	594.814	0.0302674	0.186506	0.162286	0.871081	0.999898
ENSG00000077800	FKBP6	1.09132	-0.0225096	0.086995	-0.264215	0.791615	NA
ENSG00000077935	SMC1B	7.8843	-0.0412348	0.203647	-0.202237	0.839732	0.999898
ENSG00000077942	FBLN1	120.772	0.245341	0.211901	1.16034	0.245911	0.999898
ENSG00000077943	ITGA8	165.985	0.0329583	0.0701762	0.495823	0.620019	0.999898
ENSG00000077984	CST7	6680.82	-0.71545	0.207855	-3.45475	0.000550808	0.0996381
ENSG00000078018	MAP2	8.5668	0.308075	0.203165	1.52499	0.127262	0.999898
ENSG00000078043	PIAS2	781.627	0.0161666	0.115537	0.139932	0.888714	0.999898
ENSG00000078053	AMPH	8.34587	0.118001	0.197954	0.591692	0.554057	0.999898
ENSG00000078061	ARAF	1896.12	0.020136	0.137797	0.146123	0.883824	0.999898
ENSG00000078070	MCCC1	982.733	0.0375754	0.18662	0.201364	0.840414	0.999898
ENSG00000078081	LAMP3	32.0644	0.166874	0.203697	0.819599	0.412445	0.999898
ENSG00000078098	FAP	0.40163	-0.0224296	0.0642995	-0.328529	0.742512	NA
ENSG00000078114	NEBL	0.215938	-0.00329687	0.0502051	-0.065671	0.94764	NA
ENSG00000078124	ACER3	1157.97	-0.240349	0.146658	-1.63893	0.101228	0.999898
ENSG00000078140	UBE2K	2624.05	-0.0348801	0.192125	-0.181555	0.855932	0.999898
ENSG00000078142	PIK3C3	1254.79	0.119179	0.154735	0.770233	0.441162	0.999898
ENSG00000078177	N4BP2	1063.52	-0.114432	0.158225	-0.723267	0.469516	0.999898
ENSG00000078237	TIGAR	98.3527	-0.476229	0.178057	-2.67491	0.00747502	0.619524
ENSG00000078246	TULP3	282.897	0.0222168	0.141482	0.157042	0.875212	0.999898
ENSG00000078269	SYNJ2	277.529	-0.0943291	0.14612	-0.645491	0.518609	0.999898
ENSG00000078295	ADCY2	0.482041	0.0274874	0.0661701	0.417771	0.676114	NA
ENSG00000078304	PPP2R5C	2304.73	-0.011161	0.176356	-0.0632882	0.949537	0.999898
ENSG00000078319	PMS2P1	354.531	0.0302965	0.13396	0.226172	0.821068	0.999898
ENSG00000078369	GNB1	10306.2	-0.00772212	0.125735	-0.0614149	0.951029	0.999898
ENSG00000078399	HOXA9	721.377	0.0181243	0.135701	0.133567	0.893745	0.999898
ENSG00000078401	EDN1	6.72506	-0.0491005	0.176911	-0.274865	0.78342	0.999898
ENSG00000078403	MLLT10	1826.69	-0.0225462	0.11152	-0.202174	0.839781	0.999898
ENSG00000078487	ZCWPW1	65.4403	0.0712514	0.206314	0.345039	0.730065	0.999898
ENSG00000078549	ADCYAP1R1	0.342523	0.0274474	0.0502051	0.514612	0.606824	NA
ENSG00000078589	P2RY10	57.7835	-0.109701	0.203522	-0.53827	0.590391	0.999898
ENSG00000078596	ITM2A	1817.06	0.100235	0.164952	0.607696	0.543389	0.999898
ENSG00000078618	NRDC	5008.53	-0.0265162	0.140057	-0.189325	0.849838	0.999898
ENSG00000078668	VDAC3	4385.03	0.0541992	0.178559	0.303544	0.761475	0.999898
ENSG00000078674	PCM1	5178.36	-0.0870749	0.124448	-0.699696	0.484117	0.999898
ENSG00000078687	TNRC6C	413.682	-0.181823	0.175182	-1.03811	0.299219	0.999898
ENSG00000078699	CBFA2T2	727.268	-0.0791407	0.136318	-0.58052	0.561564	0.999898
ENSG00000078747	ITCH	1973.75	-0.101451	0.185224	-0.547753	0.583861	0.999898
ENSG00000078795	PKD2L2	5.16427	-0.0523238	0.186617	-0.280442	0.779138	0.999898
ENSG00000078804	TP53INP2	198.262	-0.0159339	0.20624	-0.0772182	0.93845	0.999898
ENSG00000078808	SDF4	3582.23	0.200859	0.13081	1.5355	0.124661	0.999898
ENSG00000078814	MYH7B	19.7154	0.0307905	0.204797	0.150151	0.880646	0.999898
ENSG00000078900	TP73	6.57009	0.0851324	0.144499	0.594044	0.552483	0.999898
ENSG00000078902	TOLLIP	1436.42	-0.00933769	0.141058	-0.0661956	0.947222	0.999898
ENSG00000078967	UBE2D4	170.142	-0.0333279	0.156563	-0.212885	0.831417	0.999898
ENSG00000079101	CLUL1	0.791922	0.0884374	0.0888905	1.03736	0.29957	NA
ENSG00000079112	CDH17	2.46962	-0.0720026	0.151751	-0.475023	0.63477	NA
ENSG00000079134	THOC1	1153.18	0.0802555	0.109048	0.735946	0.461763	0.999898
ENSG00000079150	FKBP7	209.986	0.00226092	0.204901	0.0110428	0.991189	0.999898
ENSG00000079156	OSBPL6	98.5809	0.220764	0.208437	1.06067	0.288839	0.999898
ENSG00000079215	SLC1A3	332.328	-0.198705	0.20363	-0.976032	0.329048	0.999898
ENSG00000079246	XRCC5	13099.4	0.0110375	0.195931	0.056336	0.955074	0.999898
ENSG00000079257	LXN	699.003	0.143577	0.198998	0.721662	0.470502	0.999898
ENSG00000079263	SP140	14.7484	0.00178008	0.212092	0.00837334	0.993319	0.999898
ENSG00000079277	MKNK1	1206.66	-0.108554	0.151371	-0.717094	0.473316	0.999898
ENSG00000079308	TNS1	584.437	0.0172715	0.200437	0.0861551	0.931343	0.999898
ENSG00000079313	REXO1	689.13	0.192256	0.161207	1.19259	0.233029	0.999898
ENSG00000079332	SAR1A	2251.38	-0.105913	0.124844	-0.848384	0.396224	0.999898
ENSG00000079335	CDC14A	297.358	-0.0711941	0.160996	-0.442344	0.65824	0.999898
ENSG00000079337	RAPGEF3	46.6191	0.0840385	0.183445	0.457819	0.647082	0.999898
ENSG00000079385	CEACAM1	27.5028	-0.136707	0.154573	-0.898292	0.36903	0.999898
ENSG00000079387	SENP1	963.845	-0.0211761	0.2004	-0.105678	0.915838	0.999898
ENSG00000079393	DUSP13	0.347027	-0.020942	0.0621803	-0.316791	0.751403	NA
ENSG00000079432	CIC	3146.82	0.134689	0.171936	0.78336	0.433416	0.999898
ENSG00000079435	LIPE	122.113	0.0570901	0.187566	0.304309	0.760893	0.999898
ENSG00000079459	FDFT1	9498.52	0.0078206	0.125433	0.0623497	0.950284	0.999898
ENSG00000079462	PAFAH1B3	461.251	0.223583	0.122048	1.83172	0.0669927	0.999898
ENSG00000079482	OPHN1	147.865	-0.115697	0.167024	-0.692732	0.488478	0.999898
ENSG00000079616	KIF22	2540.58	0.0716667	0.160382	0.446862	0.654975	0.999898
ENSG00000079689	SCGN	2.04452	0.0987794	0.125839	0.799209	0.424169	NA
ENSG00000079691	CARMIL1	245.826	-0.0514652	0.170721	-0.30157	0.76298	0.999898
ENSG00000079739	PGM1	1518.92	0.00516188	0.189796	0.0271988	0.978301	0.999898
ENSG00000079785	DDX1	3634.67	0.0114653	0.177065	0.0647555	0.948369	0.999898
ENSG00000079805	DNM2	4876.59	-0.11719	0.0924753	-1.26725	0.205064	0.999898
ENSG00000079819	EPB41L2	1620.44	0.0572877	0.207291	0.276384	0.782253	0.999898
ENSG00000079841	RIMS1	0.208163	0.0171993	0.0502051	0.328181	0.742775	NA
ENSG00000079931	MOXD1	0.349389	-0.0210199	0.0622933	-0.317413	0.75093	NA
ENSG00000079950	STX7	1801.19	0.0175952	0.13455	0.130774	0.895954	0.999898
ENSG00000079974	RABL2B	481.72	-0.00480099	0.153101	-0.031356	0.974986	0.999898
ENSG00000079999	KEAP1	2188.92	0.0599091	0.165348	0.362338	0.7171	0.999898
ENSG00000080007	DDX43	12.1505	0.0431227	0.205748	0.209468	0.834083	0.999898
ENSG00000080031	PTPRH	21.3456	0.126654	0.198955	0.634792	0.525564	0.999898
ENSG00000080166	DCT	0.448119	-0.0366798	0.0661447	-0.508802	0.610891	NA
ENSG00000080189	SLC35C2	1613.49	-0.240743	0.156784	-1.53547	0.124669	0.999898
ENSG00000080200	CRYBG3	289.494	-0.203912	0.171251	-1.19084	0.233717	0.999898
ENSG00000080293	SCTR	0.333145	0.00695121	0.0502051	0.150685	0.880224	NA
ENSG00000080298	RFX3	146.473	-0.0272212	0.183619	-0.148304	0.882103	0.999898
ENSG00000080345	RIF1	3137	-0.0241584	0.199273	-0.121235	0.903505	0.999898
ENSG00000080371	RAB21	1224.43	0.0024193	0.138445	0.0174762	0.986057	0.999898
ENSG00000080493	SLC4A4	7.61639	-0.235062	0.199457	-1.18053	0.237789	0.999898
ENSG00000080503	SMARCA2	4072.73	0.0257866	0.168139	0.153367	0.878108	0.999898
ENSG00000080546	SESN1	561.761	0.151873	0.148629	1.0219	0.306827	0.999898
ENSG00000080561	MID2	1.87351	0.0909798	0.0960717	1.02171	0.30692	NA
ENSG00000080572	DNAAF6	0.586122	0.0556823	0.0811141	0.699904	0.483987	NA
ENSG00000080573	COL5A3	0.58991	0.00946307	0.0797718	0.113036	0.910002	NA
ENSG00000080603	SRCAP	139.472	-0.250031	0.137824	-1.81415	0.0696545	0.999898
ENSG00000080608	PUM3	1604.3	0.0293355	0.141839	0.206831	0.836142	0.999898
ENSG00000080618	CPB2	1.64174	-0.0151323	0.0972051	-0.153179	0.878257	NA
ENSG00000080644	CHRNA3	26.4588	0.25871	0.16106	1.6813	0.0927038	0.999898
ENSG00000080709	KCNN2	1.19468	0.0834381	0.116524	0.724143	0.468978	NA
ENSG00000080802	CNOT4	566.007	0.0056007	0.138139	0.0405451	0.967659	0.999898
ENSG00000080815	PSEN1	2539.18	-0.0644336	0.0978359	-0.658588	0.51016	0.999898
ENSG00000080819	CPOX	1237.92	0.164023	0.208013	0.788735	0.430267	0.999898
ENSG00000080822	CLDND1	1822.65	0.0506957	0.148526	0.34134	0.732848	0.999898
ENSG00000080823	MOK	106.251	-0.133498	0.188153	-0.709274	0.478155	0.999898
ENSG00000080824	HSP90AA1	31589.2	0.0161076	0.163441	0.0985553	0.921491	0.999898
ENSG00000080839	RBL1	1252.78	-0.0672008	0.193938	-0.346532	0.728943	0.999898
ENSG00000080845	DLGAP4	619.983	0.074939	0.163698	0.45772	0.647154	0.999898
ENSG00000080854	IGSF9B	29.9099	-0.139569	0.185801	-0.75225	0.451901	0.999898
ENSG00000080947	CROCCP3	43.4185	0.0439929	0.196146	0.223716	0.822978	0.999898
ENSG00000080986	NDC80	1096.93	0.0693525	0.209126	0.331675	0.740135	0.999898
ENSG00000081014	AP4E1	768.514	-0.00243447	0.198036	-0.012293	0.990192	0.999898
ENSG00000081019	RSBN1	789.341	0.0496352	0.20535	0.24174	0.808982	0.999898
ENSG00000081026	MAGI3	207.248	-0.208188	0.172352	-1.20831	0.22693	0.999898
ENSG00000081041	CXCL2	92.1323	-0.0422303	0.212115	-0.198883	0.842354	0.999898
ENSG00000081051	AFP	2.81052	-0.246471	0.146	-1.73978	0.0818985	NA
ENSG00000081052	COL4A4	6.65297	0.0408947	0.196338	0.208705	0.834679	0.999898
ENSG00000081059	TCF7	28.8597	0.0710186	0.208478	0.34106	0.733058	0.999898
ENSG00000081087	OSTM1	576.719	-0.0896413	0.15323	-0.585087	0.558489	0.999898
ENSG00000081138	CDH7	21.4884	-0.0333138	0.193814	-0.17139	0.863917	0.999898
ENSG00000081148	IMPG2	9.53025	-0.105384	0.209508	-0.503591	0.614549	0.999898
ENSG00000081154	PCNP	2434.04	-0.0459869	0.201511	-0.228221	0.819474	0.999898
ENSG00000081177	EXD2	549.258	-0.0350847	0.12251	-0.286407	0.774567	0.999898
ENSG00000081181	ARG2	54.2691	0.416066	0.211948	1.9712	0.0487013	0.999898
ENSG00000081189	MEF2C	2462.47	-0.111771	0.209241	-0.534252	0.593167	0.999898
ENSG00000081237	PTPRC	7419.17	-0.0202796	0.196766	-0.103066	0.917911	0.999898
ENSG00000081307	UBA5	1096.64	0.0505239	0.147809	0.341823	0.732484	0.999898
ENSG00000081320	STK17B	1205.35	-0.187883	0.122199	-1.53756	0.124157	0.999898
ENSG00000081377	CDC14B	214.805	0.0104413	0.162895	0.0641226	0.948873	0.999898
ENSG00000081386	ZNF510	441.257	-0.0938916	0.157575	-0.595915	0.551232	0.999898
ENSG00000081479	LRP2	10.5906	0.317632	0.205105	1.54832	0.121546	0.999898
ENSG00000081665	ZNF506	325.741	-0.080189	0.170731	-0.469642	0.638611	0.999898
ENSG00000081692	JMJD4	136.281	0.0242016	0.1579	0.153236	0.878212	0.999898
ENSG00000081721	DUSP12	671.71	0.149015	0.116098	1.28359	0.199286	0.999898
ENSG00000081760	AACS	1509.26	-0.0186792	0.185134	-0.100888	0.91964	0.999898
ENSG00000081791	DELE1	2324.34	0.0281307	0.145876	0.192836	0.847087	0.999898
ENSG00000081853	PCDHGA2	2.3735	0.139378	0.135002	1.03586	0.300268	NA
ENSG00000081870	HSPB11	735.109	0.141286	0.176263	0.801656	0.422752	0.999898
ENSG00000081913	PHLPP1	584.555	-0.0904901	0.17606	-0.51402	0.607238	0.999898
ENSG00000081923	ATP8B1	14.2624	-0.0225726	0.210496	-0.106838	0.914917	0.999898
ENSG00000081985	IL12RB2	162.122	-0.293523	0.20161	-1.4565	0.145254	0.999898
ENSG00000082014	SMARCD3	226.66	-0.2091	0.20893	-1.00235	0.316175	0.999898
ENSG00000082068	WDR70	960.228	0.0895387	0.13266	0.674986	0.499684	0.999898
ENSG00000082074	FYB1	1727.71	0.0568933	0.175691	0.323838	0.746061	0.999898
ENSG00000082126	MPP4	1.29398	-0.104234	0.0953344	-1.1724	0.241036	NA
ENSG00000082146	STRADB	1211.92	0.00370715	0.206138	0.0179873	0.985649	0.999898
ENSG00000082153	BZW1	5376.13	0.0298658	0.187045	0.159676	0.873136	0.999898
ENSG00000082175	PGR	0.29619	-0.0340411	0.0502051	-0.548796	0.583145	NA
ENSG00000082196	C1QTNF3	43.2458	0.00349462	0.196109	0.0178123	0.985789	0.999898
ENSG00000082212	ME2	2650.7	0.00943021	0.189203	0.0498455	0.960246	0.999898
ENSG00000082213	C5orf22	674.271	-0.0221548	0.127798	-0.173365	0.862365	0.999898
ENSG00000082258	CCNT2	1096.91	0.012971	0.110103	0.11781	0.906218	0.999898
ENSG00000082269	FAM135A	471.569	-0.1016	0.117227	-0.866746	0.386081	0.999898
ENSG00000082397	EPB41L3	1827.4	-0.231463	0.116553	-1.98594	0.0470396	0.999898
ENSG00000082438	COBLL1	432.765	-0.126443	0.208156	-0.607424	0.54357	0.999898
ENSG00000082458	DLG3	18.0284	-0.0716357	0.209374	-0.342662	0.731853	0.999898
ENSG00000082512	TRAF5	456.154	0.040114	0.162748	0.246449	0.805335	0.999898
ENSG00000082515	MRPL22	781.611	0.0529109	0.188893	0.280142	0.779369	0.999898
ENSG00000082516	GEMIN5	1422.34	-0.0629984	0.163576	-0.385149	0.700127	0.999898
ENSG00000082556	OPRK1	1.18887	0.0772072	0.116144	0.672796	0.501077	NA
ENSG00000082641	NFE2L1	3260.09	0.135201	0.130791	1.03371	0.301273	0.999898
ENSG00000082684	SEMA5B	0.312244	0.0274474	0.0502051	0.479791	0.631376	NA
ENSG00000082701	GSK3B	1709.83	-0.0886761	0.173413	-0.511381	0.609084	0.999898
ENSG00000082781	ITGB5	193.967	0.0192531	0.151974	0.126676	0.899197	0.999898
ENSG00000082805	ERC1	1168.12	-0.159889	0.1489	-1.07385	0.28289	0.999898
ENSG00000082898	XPO1	8522.47	-0.00703271	0.160372	-0.0438518	0.965023	0.999898
ENSG00000082996	RNF13	991.509	-0.104155	0.161629	-0.644462	0.519276	0.999898
ENSG00000083067	TRPM3	1.87498	0.0968735	0.107836	0.968307	0.332891	NA
ENSG00000083093	PALB2	713.625	6.19927e-05	0.168952	0.000367975	0.999706	0.999898
ENSG00000083097	DOP1A	541.123	-0.165178	0.104844	-1.57546	0.11515	0.999898
ENSG00000083099	LYRM2	1202.76	-0.0660165	0.133906	-0.493036	0.621987	0.999898
ENSG00000083123	BCKDHB	556.515	0.00911476	0.186659	0.048841	0.961046	0.999898
ENSG00000083168	KAT6A	1830.8	-0.208649	0.165177	-1.26323	0.206506	0.999898
ENSG00000083223	TUT7	949.415	-0.125831	0.13772	-0.913715	0.360866	0.999898
ENSG00000083290	ULK2	327.03	-0.0371285	0.130949	-0.283525	0.776774	0.999898
ENSG00000083312	TNPO1	4265.83	-0.128451	0.208012	-0.617603	0.536837	0.999898
ENSG00000083444	PLOD1	2341.16	0.284371	0.164477	1.72893	0.0838213	0.999898
ENSG00000083454	P2RX5	105.967	0.54238	0.206556	2.62884	0.00856772	0.685892
ENSG00000083457	ITGAE	563.558	0.102643	0.160437	0.639771	0.522322	0.999898
ENSG00000083520	DIS3	1821.42	-0.00370933	0.171289	-0.0216553	0.982723	0.999898
ENSG00000083535	PIBF1	356.632	0.0182193	0.161287	0.112989	0.91004	0.999898
ENSG00000083544	TDRD3	390.195	-0.0189971	0.127788	-0.148675	0.88181	0.999898
ENSG00000083635	NUFIP1	328.88	0.0136133	0.164721	0.0826673	0.934116	0.999898
ENSG00000083642	PDS5B	1617.29	-0.0791748	0.200917	-0.394099	0.693508	0.999898
ENSG00000083720	OXCT1	1728.83	-0.0211238	0.201502	-0.104835	0.916506	0.999898
ENSG00000083750	RRAGB	305.998	0.102847	0.201148	0.5112	0.609211	0.999898
ENSG00000083799	CYLD	1585.16	0.0831919	0.15911	0.522859	0.601072	0.999898
ENSG00000083807	SLC27A5	311.071	-0.00217659	0.164608	-0.0132211	0.989451	0.999898
ENSG00000083812	ZNF324	332.718	0.105557	0.123085	0.857637	0.391093	0.999898
ENSG00000083814	ZNF671	463.341	-0.0197779	0.147132	-0.134404	0.893083	0.999898
ENSG00000083817	ZNF416	223.703	-0.0264831	0.162077	-0.163426	0.870183	0.999898
ENSG00000083828	ZNF586	399.892	0.141548	0.169555	0.834702	0.403886	0.999898
ENSG00000083838	ZNF446	75.6263	0.00271635	0.188621	0.0143901	0.988519	0.999898
ENSG00000083844	ZNF264	692.539	-0.140218	0.131355	-1.06748	0.285757	0.999898
ENSG00000083845	RPS5	17106.1	-0.0231894	0.103258	-0.224577	0.822309	0.999898
ENSG00000083857	FAT1	102.171	0.0411521	0.14432	0.285705	0.775104	0.999898
ENSG00000083896	YTHDC1	2104.5	0.0494321	0.122046	0.405034	0.685452	0.999898
ENSG00000083937	CHMP2B	802.421	0.0212464	0.193312	0.109925	0.912469	0.999898
ENSG00000084070	SMAP2	2751.46	0.0543216	0.166117	0.327011	0.743659	0.999898
ENSG00000084072	PPIE	1224.82	0.0208358	0.111825	0.186323	0.852191	0.999898
ENSG00000084073	ZMPSTE24	1356.49	-0.0774562	0.208716	-0.371159	0.710519	0.999898
ENSG00000084090	STARD7	6919.56	0.127605	0.164054	0.777835	0.436666	0.999898
ENSG00000084092	NOA1	740.291	0.0506785	0.177459	0.285621	0.775168	0.999898
ENSG00000084093	REST	1573.57	0.00315078	0.182505	0.0172665	0.986224	0.999898
ENSG00000084110	HAL	356.553	-0.30078	0.123246	-2.44022	0.0146784	0.926346
ENSG00000084112	SSH1	1816.25	-0.0170627	0.138887	-0.122852	0.902224	0.999898
ENSG00000084207	GSTP1	10413	-0.024638	0.124439	-0.197991	0.843052	0.999898
ENSG00000084234	APLP2	9225.52	-0.0705633	0.135709	-0.519964	0.603089	0.999898
ENSG00000084444	FAM234B	434.47	0.00158072	0.146836	0.0107669	0.991409	0.999898
ENSG00000084463	WBP11	3289.74	0.0157281	0.174867	0.0899472	0.928329	0.999898
ENSG00000084623	EIF3I	5643.35	0.0496568	0.144553	0.343524	0.731205	0.999898
ENSG00000084628	NKAIN1	1.78915	0.126423	0.13298	0.969524	0.332284	NA
ENSG00000084636	COL16A1	11.9487	0.136841	0.158644	0.869065	0.384812	0.999898
ENSG00000084652	TXLNA	3289.54	-0.0917303	0.101425	-0.904418	0.365774	0.999898
ENSG00000084674	APOB	2.07589	0.0204275	0.110703	0.182841	0.854923	NA
ENSG00000084676	NCOA1	1381.58	-0.0976174	0.113903	-0.857038	0.391424	0.999898
ENSG00000084693	AGBL5	900.915	0.0215847	0.123789	0.174367	0.861577	0.999898
ENSG00000084710	EFR3B	16.4256	-0.184954	0.174794	-1.06662	0.286145	0.999898
ENSG00000084731	KIF3C	285.051	0.220035	0.175615	1.25298	0.210213	0.999898
ENSG00000084733	RAB10	3154.2	-0.0294536	0.176871	-0.166529	0.86774	0.999898
ENSG00000084734	GCKR	20.6149	0.243192	0.195948	1.24348	0.21369	0.999898
ENSG00000084754	HADHA	9363.85	-0.0735121	0.117387	-0.626238	0.531159	0.999898
ENSG00000084764	MAPRE3	56.9863	-0.101168	0.208025	-0.485753	0.627142	0.999898
ENSG00000084774	CAD	4947.01	-0.0205909	0.105219	-0.195696	0.844848	0.999898
ENSG00000085063	CD59	2030.94	-0.0248785	0.0927736	-0.268164	0.788573	0.999898
ENSG00000085117	CD82	2716.91	0.17521	0.146555	1.1955	0.231891	0.999898
ENSG00000085185	BCORL1	798.822	-0.0149756	0.136841	-0.109432	0.91286	0.999898
ENSG00000085224	ATRX	1874.13	-0.0775061	0.198198	-0.391082	0.695737	0.999898
ENSG00000085231	AK6	430.434	0.054861	0.207686	0.26424	0.791595	0.999898
ENSG00000085265	FCN1	742.965	-0.033354	0.204014	-0.163473	0.870146	0.999898
ENSG00000085274	MYNN	364.551	0.0306476	0.164353	0.186514	0.852042	0.999898
ENSG00000085276	MECOM	225.43	-0.10579	0.211097	-0.501438	0.616063	0.999898
ENSG00000085365	SCAMP1	884.903	-0.0950579	0.210037	-0.45267	0.650786	0.999898
ENSG00000085377	PREP	1693.53	0.0714505	0.127931	0.558516	0.576492	0.999898
ENSG00000085382	HACE1	395.409	-0.0494308	0.112152	-0.440744	0.659398	0.999898
ENSG00000085415	SEH1L	1768.95	0.0289584	0.191606	0.151146	0.87986	0.999898
ENSG00000085433	WDR47	448.179	0.00143325	0.162645	0.00881354	0.992968	0.999898
ENSG00000085449	WDFY1	1426.56	0.0340091	0.127282	0.267202	0.789314	0.999898
ENSG00000085465	OVGP1	32.9559	-0.331023	0.211551	-1.56082	0.118567	0.999898
ENSG00000085491	SLC25A24	910.612	-0.0928393	0.202438	-0.45867	0.646471	0.999898
ENSG00000085511	MAP3K4	1273.24	-0.0590921	0.125555	-0.470664	0.63788	0.999898
ENSG00000085514	PILRA	339.59	-0.400078	0.209376	-1.91268	0.0557892	0.999898
ENSG00000085552	IGSF9	7.97188	-0.0344109	0.1863	-0.184383	0.853713	0.999898
ENSG00000085563	ABCB1	40.3226	0.379491	0.208484	1.8229	0.0683183	0.999898
ENSG00000085644	ZNF213	351.716	0.131373	0.166093	0.79084	0.429037	0.999898
ENSG00000085662	AKR1B1	2453.39	-0.0909452	0.161447	-0.563329	0.573211	0.999898
ENSG00000085719	CPNE3	2045.88	-0.19214	0.178574	-1.07605	0.281904	0.999898
ENSG00000085721	RRN3	2791.6	0.12711	0.206923	0.614379	0.538965	0.999898
ENSG00000085733	CTTN	259.807	0.28261	0.157577	1.79263	0.0730315	0.999898
ENSG00000085741	WNT11	32.4833	-0.464338	0.211931	-2.19634	0.0280676	0.999898
ENSG00000085760	MTIF2	1381.57	0.051484	0.147499	0.349066	0.72704	0.999898
ENSG00000085788	DDHD2	1373.24	0.0323076	0.132644	0.243575	0.80756	0.999898
ENSG00000085831	TTC39A	18.6741	0.190467	0.21179	0.898665	0.368831	0.999898
ENSG00000085832	EPS15	2757.8	0.0442765	0.196619	0.225199	0.821824	0.999898
ENSG00000085840	ORC1	1681.68	0.0374271	0.195732	0.191228	0.848347	0.999898
ENSG00000085871	MGST2	1430.72	0.0347162	0.122828	0.282644	0.77745	0.999898
ENSG00000085872	CHERP	929.463	0.064237	0.177581	0.361772	0.717522	0.999898
ENSG00000085978	ATG16L1	691.92	-0.0559164	0.125299	-0.446246	0.65542	0.999898
ENSG00000085982	USP40	876.113	0.0382284	0.144043	0.265382	0.790715	0.999898
ENSG00000085998	POMGNT1	986.542	0.05648	0.118139	0.478068	0.632601	0.999898
ENSG00000085999	RAD54L	626.652	-0.0154359	0.175808	-0.0878028	0.930033	0.999898
ENSG00000086015	MAST2	923.849	-0.131244	0.127766	-1.02716	0.304344	0.999898
ENSG00000086061	DNAJA1	5587.59	0.0523653	0.170528	0.307085	0.758779	0.999898
ENSG00000086062	B4GALT1	1823.33	0.0268543	0.13552	0.198158	0.842921	0.999898
ENSG00000086065	CHMP5	847.487	0.0809916	0.150906	0.536743	0.591445	0.999898
ENSG00000086102	NFX1	1767.39	-0.121339	0.128306	-0.94572	0.344291	0.999898
ENSG00000086159	AQP6	1.16415	0.111647	0.105403	1.08214	0.279189	NA
ENSG00000086189	DIMT1	450.252	0.0953828	0.199677	0.477842	0.632763	0.999898
ENSG00000086200	IPO11	839.963	-0.0254874	0.200228	-0.127305	0.898699	0.999898
ENSG00000086205	FOLH1	4.32193	-0.229244	0.185557	-1.23942	0.215189	0.999898
ENSG00000086232	EIF2AK1	5874.89	0.0898779	0.135587	0.662882	0.507406	0.999898
ENSG00000086288	NME8	44.7098	-0.0798986	0.203797	-0.391319	0.695561	0.999898
ENSG00000086289	EPDR1	1315.19	0.139044	0.166703	0.834145	0.404199	0.999898
ENSG00000086300	SNX10	497.032	-0.165354	0.204293	-0.809667	0.418131	0.999898
ENSG00000086475	SEPHS1	2008.09	-0.0328542	0.184844	-0.177748	0.858921	0.999898
ENSG00000086504	MRPL28	1354.53	0.0422284	0.132162	0.319521	0.749332	0.999898
ENSG00000086506	HBQ1	36.3172	0.200084	0.192412	1.04898	0.294186	0.999898
ENSG00000086544	ITPKC	275.502	-0.0468338	0.166661	-0.28093	0.778764	0.999898
ENSG00000086548	CEACAM6	350.688	-0.144417	0.161172	-0.910079	0.362781	0.999898
ENSG00000086570	FAT2	28.6077	-0.159794	0.175918	-0.914649	0.360376	0.999898
ENSG00000086589	RBM22	1778.92	-0.0040443	0.111015	-0.0364302	0.970939	0.999898
ENSG00000086598	TMED2	5313.82	-0.076643	0.16965	-0.451779	0.651428	0.999898
ENSG00000086619	ERO1B	401.576	-0.100577	0.131397	-0.765524	0.44396	0.999898
ENSG00000086666	ZFAND6	1356.88	-0.0101561	0.182832	-0.0555523	0.955698	0.999898
ENSG00000086712	TXLNG	928.708	-0.0191755	0.143185	-0.13393	0.893458	0.999898
ENSG00000086717	PPEF1	0.471571	0.0635413	0.0667593	0.879476	0.379143	NA
ENSG00000086730	LAT2	6478.41	0.0685645	0.185465	0.369689	0.711614	0.999898
ENSG00000086758	HUWE1	8268.66	-0.151287	0.155549	-0.972605	0.33075	0.999898
ENSG00000086827	ZW10	1136.89	-0.0488289	0.199232	-0.245106	0.806374	0.999898
ENSG00000086848	ALG9	241.945	-0.0989188	0.140037	-0.706461	0.479901	0.999898
ENSG00000086967	MYBPC2	2.12119	-0.0380448	0.124982	-0.302662	0.762148	NA
ENSG00000087008	ACOX3	536.344	0.00126126	0.118609	0.0106348	0.991515	0.999898
ENSG00000087053	MTMR2	1295.82	0.0253617	0.172358	0.147156	0.883009	0.999898
ENSG00000087074	PPP1R15A	1501.88	0.154879	0.171068	0.90531	0.365301	0.999898
ENSG00000087076	HSD17B14	121.795	0.0093934	0.190306	0.0493262	0.960659	0.999898
ENSG00000087077	TRIP6	1357.82	0.181707	0.132916	1.36713	0.171585	0.999898
ENSG00000087085	ACHE	15.5074	0.58969	0.206012	2.86068	0.00422733	0.441077
ENSG00000087086	FTL	54971.1	-0.192801	0.161723	-1.19218	0.233192	0.999898
ENSG00000087087	SRRT	4823.59	0.0884869	0.105835	0.836077	0.403112	0.999898
ENSG00000087088	BAX	2623.75	0.136568	0.101277	1.34844	0.177516	0.999898
ENSG00000087095	NLK	1073.35	0.181336	0.189276	0.958167	0.337979	0.999898
ENSG00000087111	PIGS	2896.42	0.0224161	0.11416	0.196359	0.844329	0.999898
ENSG00000087116	ADAMTS2	1.12602	-0.00288478	0.0989584	-0.0293243	0.976606	NA
ENSG00000087152	ATXN7L3	2806.18	-0.037204	0.0920778	-0.404049	0.686177	0.999898
ENSG00000087157	PGS1	998.31	-0.101446	0.160951	-0.630252	0.52853	0.999898
ENSG00000087191	PSMC5	3083.47	0.0484535	0.109882	0.440962	0.659241	0.999898
ENSG00000087206	UIMC1	984.197	-0.0509742	0.134314	-0.379525	0.704298	0.999898
ENSG00000087237	CETP	2.18955	-0.021499	0.12429	-0.172647	0.862929	NA
ENSG00000087245	MMP2	2046.83	0.705872	0.147716	4.77842	1.76675e-06	0.000874678
ENSG00000087253	LPCAT2	2644.86	-0.0664964	0.161004	-0.413024	0.679589	0.999898
ENSG00000087258	GNAO1	7.18438	-0.537499	0.173486	-3.29131	0.000997227	0.157654
ENSG00000087263	OGFOD1	1332.12	0.0346589	0.133899	0.258856	0.795746	0.999898
ENSG00000087266	SH3BP2	2141.5	-0.063804	0.167612	-0.380647	0.703465	0.999898
ENSG00000087269	NOP14	1282.45	0.0512865	0.166065	0.308846	0.757439	0.999898
ENSG00000087274	ADD1	5366.62	-0.0288041	0.0837329	-0.343998	0.730848	0.999898
ENSG00000087299	L2HGDH	508.743	-0.149025	0.196243	-0.759542	0.447528	0.999898
ENSG00000087301	TXNDC16	419.142	-0.0877002	0.196794	-0.445794	0.655746	0.999898
ENSG00000087302	RTRAF	2910.8	0.0293199	0.117991	0.248497	0.80375	0.999898
ENSG00000087303	NID2	26.7233	-0.195913	0.210655	-0.928136	0.353337	0.999898
ENSG00000087338	GMCL1	1122.33	-0.0147568	0.207199	-0.0712272	0.943217	0.999898
ENSG00000087365	SF3B2	6936.36	0.0390672	0.122763	0.318234	0.750307	0.999898
ENSG00000087448	KLHL42	788.512	-0.0482917	0.101835	-0.474232	0.635334	0.999898
ENSG00000087460	GNAS	18824.3	-0.0171548	0.0933673	-0.183734	0.854222	0.999898
ENSG00000087470	DNM1L	3342.43	-0.0356271	0.183559	-0.194095	0.846102	0.999898
ENSG00000087495	PHACTR3	1.27486	-0.0298182	0.108063	-0.272916	0.784918	NA
ENSG00000087502	ERGIC2	916.19	-0.0691556	0.185856	-0.372134	0.709793	0.999898
ENSG00000087510	TFAP2C	2.33701	0.0107512	0.123776	0.089137	0.928973	NA
ENSG00000087586	AURKA	1918.53	0.00913384	0.208558	0.0437998	0.965064	0.999898
ENSG00000087589	CASS4	398.951	0.245373	0.194128	1.26431	0.20612	0.999898
ENSG00000087842	PIR	143.581	0.28348	0.21134	1.34295	0.179288	0.999898
ENSG00000087884	AAMDC	44.3253	-0.104403	0.199608	-0.522893	0.601049	0.999898
ENSG00000087903	RFX2	302.679	0.0892908	0.158708	0.56256	0.573734	0.999898
ENSG00000087995	METTL2A	570.281	-0.139631	0.15709	-0.888927	0.374042	0.999898
ENSG00000088002	SULT2B1	2.01415	-0.0542897	0.134694	-0.410226	0.68164	NA
ENSG00000088035	ALG6	492.07	0.0257105	0.17309	0.148567	0.881895	0.999898
ENSG00000088038	CNOT3	1261.26	0.0448064	0.112734	0.397447	0.691038	0.999898
ENSG00000088053	GP6	172.168	-0.291401	0.202287	-1.44074	0.149659	0.999898
ENSG00000088179	PTPN4	340.134	-0.066684	0.182787	-0.364919	0.715172	0.999898
ENSG00000088205	DDX18	3711.19	0.0534682	0.184328	0.290081	0.771754	0.999898
ENSG00000088247	KHSRP	6352.3	0.138215	0.162466	0.850746	0.39491	0.999898
ENSG00000088256	GNA11	221.082	0.0438473	0.185239	0.236793	0.812817	0.999898
ENSG00000088280	ASAP3	15.7005	0.0434905	0.195185	0.22199	0.824322	0.999898
ENSG00000088298	EDEM2	1567.99	-0.00458531	0.135978	-0.0337189	0.973101	0.999898
ENSG00000088305	DNMT3B	2541.95	0.117536	0.193855	0.606353	0.54428	0.999898
ENSG00000088325	TPX2	4405.05	0.007923	0.205358	0.0385844	0.969222	0.999898
ENSG00000088340	FER1L4	5.97098	-0.0584974	0.147957	-0.392837	0.69444	0.999898
ENSG00000088356	PDRG1	664.096	-0.0573469	0.107458	-0.53366	0.593577	0.999898
ENSG00000088367	EPB41L1	66.676	-0.0402697	0.133609	-0.302254	0.762459	0.999898
ENSG00000088387	DOCK9	93.3746	0.384831	0.211099	1.8227	0.0683494	0.999898
ENSG00000088448	ANKRD10	1760.28	-0.0350011	0.147849	-0.236723	0.812871	0.999898
ENSG00000088451	TGDS	552.853	0.0244294	0.118264	0.206573	0.836343	0.999898
ENSG00000088538	DOCK3	23.8491	-0.173682	0.211343	-0.820253	0.412072	0.999898
ENSG00000088543	C3orf18	84.2226	0.113426	0.205558	0.551376	0.581376	0.999898
ENSG00000088682	COQ9	806.599	0.0205386	0.112831	0.182033	0.855556	0.999898
ENSG00000088726	TMEM40	52.0915	-0.381273	0.211904	-1.80346	0.0713154	0.999898
ENSG00000088727	KIF9	148.088	0.0443539	0.165006	0.26875	0.788122	0.999898
ENSG00000088756	ARHGAP28	0.892857	0.0112372	0.096698	0.117736	0.906277	NA
ENSG00000088766	CRLS1	36.9385	0.0664671	0.21049	0.316016	0.75199	0.999898
ENSG00000088808	PPP1R13B	69.1067	-0.267126	0.2066	-1.29226	0.196269	0.999898
ENSG00000088812	ATRN	2529.43	-0.134272	0.16395	-0.819006	0.412783	0.999898
ENSG00000088826	SMOX	369.576	0.0132285	0.207354	0.0637825	0.949143	0.999898
ENSG00000088827	SIGLEC1	96.2777	-0.261688	0.201476	-1.30531	0.191786	0.999898
ENSG00000088832	FKBP1A	5939.69	-0.0674072	0.114501	-0.588705	0.556059	0.999898
ENSG00000088833	NSFL1C	2171.74	0.0284402	0.0946714	0.300408	0.763866	0.999898
ENSG00000088836	SLC4A11	25.0399	0.201601	0.212098	0.946851	0.343715	0.999898
ENSG00000088854	C20orf194	683.651	-0.0896227	0.182182	-0.491887	0.622799	0.999898
ENSG00000088876	ZNF343	319.435	-0.00240656	0.140033	-0.0171844	0.986289	0.999898
ENSG00000088881	EBF4	12.6262	0.226745	0.129677	2.02772	0.0425892	0.999898
ENSG00000088882	CPXM1	2831.39	0.1263	0.181513	0.695806	0.48655	0.999898
ENSG00000088888	MAVS	4441.6	-0.1345	0.136835	-0.982924	0.325645	0.999898
ENSG00000088899	LZTS3	19.1978	0.182902	0.211104	0.866087	0.386443	0.999898
ENSG00000088930	XRN2	4563.61	-0.0523248	0.179795	-0.291029	0.771029	0.999898
ENSG00000088970	KIZ	217.101	0.0817669	0.151767	0.538855	0.589987	0.999898
ENSG00000088986	DYNLL1	4636.14	0.0565192	0.154342	0.366192	0.714222	0.999898
ENSG00000088992	TESC	4660.68	0.251089	0.102591	2.44745	0.014387	0.920623
ENSG00000089006	SNX5	3407.14	0.130869	0.133628	0.97936	0.327402	0.999898
ENSG00000089009	RPL6	31656.1	0.0434911	0.132724	0.327681	0.743153	0.999898
ENSG00000089012	SIRPG	8.82848	0.375182	0.200334	1.86849	0.0616932	0.999898
ENSG00000089022	MAPKAPK5	1058.37	0.00764182	0.117956	0.0647866	0.948344	0.999898
ENSG00000089041	P2RX7	346.02	0.152562	0.212091	0.719329	0.471938	0.999898
ENSG00000089048	ESF1	586.868	-0.0192964	0.191335	-0.100867	0.919656	0.999898
ENSG00000089050	RBBP9	463.69	0.115327	0.184334	0.625742	0.531484	0.999898
ENSG00000089053	ANAPC5	5548.04	-0.00574294	0.120121	-0.0478093	0.961868	0.999898
ENSG00000089057	SLC23A2	1446.93	-0.275111	0.11876	-2.3165	0.0205311	0.999898
ENSG00000089060	SLC8B1	1302.04	-0.128836	0.188721	-0.682661	0.494821	0.999898
ENSG00000089063	TMEM230	2638.78	0.0200223	0.153517	0.130429	0.896227	0.999898
ENSG00000089091	DZANK1	81.2334	0.0612549	0.184321	0.332188	0.739748	0.999898
ENSG00000089094	KDM2B	1811.34	0.062137	0.155678	0.399141	0.689789	0.999898
ENSG00000089101	CFAP61	0.349389	-0.0210199	0.0622933	-0.317413	0.75093	NA
ENSG00000089123	TASP1	230.8	0.0450359	0.140955	0.319505	0.749344	0.999898
ENSG00000089127	OAS1	152.362	0.414615	0.202644	2.04649	0.0407085	0.999898
ENSG00000089154	GCN1	5215.75	-0.125041	0.112471	-1.11176	0.266241	0.999898
ENSG00000089157	RPLP0	72703	-0.0234926	0.146475	-0.160386	0.872577	0.999898
ENSG00000089159	PXN	976.572	-0.238113	0.137208	-1.73536	0.0826772	0.999898
ENSG00000089163	SIRT4	14.3173	0.113397	0.212086	0.535752	0.59213	0.999898
ENSG00000089169	RPH3A	2.57381	-0.035696	0.132031	-0.270103	0.787081	NA
ENSG00000089177	KIF16B	372.495	-0.158002	0.193577	-0.816457	0.414239	0.999898
ENSG00000089195	TRMT6	775.23	-0.0743619	0.176611	-0.421088	0.673691	0.999898
ENSG00000089199	CHGB	15.1061	0.228641	0.211698	1.08348	0.278596	0.999898
ENSG00000089220	PEBP1	8706.6	0.0448161	0.153588	0.291799	0.77044	0.999898
ENSG00000089234	BRAP	762.494	-0.0629805	0.144375	-0.43626	0.662648	0.999898
ENSG00000089248	ERP29	6714.29	0.0401504	0.141612	0.283522	0.776776	0.999898
ENSG00000089280	FUS	12771.7	0.0288492	0.135786	0.212462	0.831746	0.999898
ENSG00000089289	IGBP1	1103.67	-0.0657475	0.125279	-0.52481	0.599715	0.999898
ENSG00000089327	FXYD5	7336.84	-0.070088	0.205923	-0.340364	0.733583	0.999898
ENSG00000089335	ZNF302	807.498	0.0959502	0.127526	0.752365	0.451832	0.999898
ENSG00000089351	GRAMD1A	1162.57	0.118827	0.150714	0.788413	0.430455	0.999898
ENSG00000089356	FXYD3	0.26454	-0.023793	0.0502051	-0.4967	0.619401	NA
ENSG00000089472	HEPH	23.3812	0.149144	0.205373	0.729362	0.46578	0.999898
ENSG00000089486	CDIP1	1727.11	0.0222972	0.187179	0.119121	0.90518	0.999898
ENSG00000089505	CMTM1	29.0049	0.0178483	0.205977	0.0867865	0.930841	0.999898
ENSG00000089558	KCNH4	7.43054	0.131969	0.199135	0.657922	0.510588	0.999898
ENSG00000089597	GANAB	16140.1	-0.0287691	0.12694	-0.226635	0.820708	0.999898
ENSG00000089639	GMIP	2033.48	-0.0582898	0.143873	-0.405137	0.685377	0.999898
ENSG00000089682	RBM41	315.83	-0.0667624	0.170331	-0.392039	0.69503	0.999898
ENSG00000089685	BIRC5	2723.05	-0.0265484	0.203522	-0.130449	0.896211	0.999898
ENSG00000089692	LAG3	3.03933	-0.127952	0.156431	-0.814071	0.415604	NA
ENSG00000089693	MLF2	2967.49	0.111558	0.0978893	1.13961	0.254448	0.999898
ENSG00000089723	OTUB2	56.4556	0.0268282	0.20371	0.13175	0.895182	0.999898
ENSG00000089737	DDX24	4342.93	0.0531452	0.146764	0.362118	0.717264	0.999898
ENSG00000089775	ZBTB25	334.702	0.176451	0.16612	1.06194	0.288263	0.999898
ENSG00000089818	NECAP1	477.598	0.0652653	0.154735	0.421699	0.673245	0.999898
ENSG00000089820	ARHGAP4	3367.75	0.0175168	0.209933	0.0834411	0.933501	0.999898
ENSG00000089847	ANKRD24	15.448	0.0113668	0.188341	0.0601101	0.952068	0.999898
ENSG00000089876	DHX32	984.901	0.0466603	0.149946	0.311193	0.755654	0.999898
ENSG00000089902	RCOR1	2217.79	-0.0598107	0.181949	-0.328729	0.742361	0.999898
ENSG00000089916	GPATCH2L	1612.23	-0.111189	0.109203	-1.0182	0.308585	0.999898
ENSG00000090006	LTBP4	533.562	0.148446	0.209761	0.707693	0.479136	0.999898
ENSG00000090013	BLVRB	1894.44	0.145211	0.13548	1.07185	0.283789	0.999898
ENSG00000090020	SLC9A1	802.296	-0.147933	0.112086	-1.31976	0.186916	0.999898
ENSG00000090054	SPTLC1	1456.28	-0.0428371	0.186575	-0.229612	0.818393	0.999898
ENSG00000090060	PAPOLA	4872.92	-0.0264865	0.188956	-0.140174	0.888522	0.999898
ENSG00000090061	CCNK	267.387	0.0247457	0.186246	0.132903	0.89427	0.999898
ENSG00000090097	PCBP4	63.5859	-0.0318895	0.196844	-0.161776	0.871482	0.999898
ENSG00000090104	RGS1	23.7257	0.200369	0.16971	1.19791	0.230951	0.999898
ENSG00000090238	YPEL3	423.686	0.00353776	0.186101	0.019007	0.984836	0.999898
ENSG00000090263	MRPS33	869.476	0.0276788	0.0986986	0.280444	0.779137	0.999898
ENSG00000090266	NDUFB2	754.158	0.0151089	0.154655	0.0976966	0.922173	0.999898
ENSG00000090273	NUDC	3104.93	0.0869425	0.0979685	0.887457	0.374833	0.999898
ENSG00000090316	MAEA	1530.92	0.0785454	0.139719	0.562175	0.573997	0.999898
ENSG00000090339	ICAM1	433.46	0.248107	0.209658	1.18612	0.235576	0.999898
ENSG00000090372	STRN4	1750.63	0.0661091	0.127166	0.519868	0.603155	0.999898
ENSG00000090376	IRAK3	2524.41	0.0570195	0.205823	0.277037	0.781752	0.999898
ENSG00000090382	LYZ	36318.3	-0.476196	0.14412	-3.30426	0.000952276	0.154215
ENSG00000090432	MUL1	932.544	0.0521502	0.130315	0.40018	0.689024	0.999898
ENSG00000090447	TFAP4	532.489	0.211016	0.122446	1.72325	0.0848429	0.999898
ENSG00000090470	PDCD7	1187.96	0.00481798	0.160301	0.0300591	0.97602	0.999898
ENSG00000090487	SPG21	2768.66	0.0439993	0.153897	0.285908	0.774949	0.999898
ENSG00000090520	DNAJB11	1266.4	-0.0503749	0.13277	-0.379425	0.704373	0.999898
ENSG00000090530	P3H2	5.74178	-0.24032	0.191129	-1.25646	0.20895	0.999898
ENSG00000090539	CHRD	0.813802	-0.0633028	0.0729741	-0.941513	0.346442	NA
ENSG00000090554	FLT3LG	3.81947	-0.0481785	0.149784	-0.319118	0.749637	NA
ENSG00000090565	RAB11FIP3	548.216	-0.144483	0.17508	-0.825173	0.409273	0.999898
ENSG00000090581	GNPTG	1041.31	0.084908	0.191176	0.44411	0.656963	0.999898
ENSG00000090612	ZNF268	654.486	-0.0162146	0.126681	-0.128001	0.898149	0.999898
ENSG00000090615	GOLGA3	2023.72	-0.144543	0.123358	-1.17171	0.241312	0.999898
ENSG00000090621	PABPC4	3987.47	0.093681	0.113631	0.824426	0.409698	0.999898
ENSG00000090659	CD209	15.5874	-0.301863	0.198882	-1.52563	0.127102	0.999898
ENSG00000090661	CERS4	715.182	0.0384651	0.208648	0.184337	0.853749	0.999898
ENSG00000090674	MCOLN1	388.049	-0.298405	0.181176	-1.64683	0.0995929	0.999898
ENSG00000090686	USP48	3505.44	0.0209312	0.0991277	0.211156	0.832766	0.999898
ENSG00000090776	EFNB1	293.37	0.0207598	0.173754	0.11948	0.904895	0.999898
ENSG00000090857	PDPR	1396.22	-0.108682	0.197663	-0.549816	0.582446	0.999898
ENSG00000090861	AARS1	4583.4	-0.0737061	0.134229	-0.549109	0.582931	0.999898
ENSG00000090863	GLG1	3776.61	-0.0308719	0.149335	-0.206729	0.836221	0.999898
ENSG00000090889	KIF4A	1122.1	-0.025925	0.211036	-0.122857	0.902221	0.999898
ENSG00000090905	TNRC6A	1776.42	-0.12678	0.134579	-0.942051	0.346166	0.999898
ENSG00000090924	PLEKHG2	979.124	0.000950247	0.19707	0.00482261	0.996152	0.999898
ENSG00000090932	DLL3	3.88713	-0.14087	0.154741	-0.914791	0.360302	NA
ENSG00000090971	NAT14	361.494	0.0257621	0.171415	0.15026	0.88056	0.999898
ENSG00000090975	PITPNM2	689.91	0.216189	0.15269	1.41586	0.156816	0.999898
ENSG00000090989	EXOC1	927.82	-0.0798811	0.130681	-0.611289	0.541008	0.999898
ENSG00000091009	RBM27	726.485	-0.0226911	0.197039	-0.115177	0.908305	0.999898
ENSG00000091010	POU4F3	1.73054	-0.0162664	0.106368	-0.155299	0.876585	NA
ENSG00000091039	OSBPL8	2821.17	-0.101217	0.193551	-0.522977	0.60099	0.999898
ENSG00000091073	DTX2	358.491	0.0114115	0.184965	0.0616845	0.950814	0.999898
ENSG00000091106	NLRC4	190.675	-0.25081	0.144557	-1.73493	0.0827526	0.999898
ENSG00000091127	PUS7	1052.86	0.0732521	0.165598	0.442386	0.65821	0.999898
ENSG00000091128	LAMB4	2.33635	0.0592125	0.133369	0.441232	0.659045	NA
ENSG00000091129	NRCAM	44.3892	0.0858813	0.197703	0.433773	0.664454	0.999898
ENSG00000091136	LAMB1	10.774	0.295331	0.21155	1.38859	0.164957	0.999898
ENSG00000091137	SLC26A4	4.00425	0.0861919	0.175362	0.492771	0.622174	NA
ENSG00000091138	SLC26A3	0.26454	-0.023793	0.0502051	-0.4967	0.619401	NA
ENSG00000091140	DLD	3312.47	0.0547655	0.194612	0.281422	0.778387	0.999898
ENSG00000091157	WDR7	784.868	-0.163758	0.159426	-1.02725	0.304301	0.999898
ENSG00000091164	TXNL1	1667.91	0.0522692	0.184873	0.282749	0.777369	0.999898
ENSG00000091181	IL5RA	42.2945	-1.06353	0.211832	-5.09253	3.53313e-07	0.000221563
ENSG00000091262	ABCC6	26.9345	-0.228033	0.211308	-1.07672	0.281606	0.999898
ENSG00000091317	CMTM6	3998.9	-0.0536978	0.182203	-0.294719	0.768208	0.999898
ENSG00000091409	ITGA6	1930.47	0.00176428	0.208522	0.00846405	0.993247	0.999898
ENSG00000091428	RAPGEF4	19.5328	0.165537	0.211209	0.780647	0.43501	0.999898
ENSG00000091436	MAP3K20	1753.08	-0.0868076	0.16934	-0.512649	0.608197	0.999898
ENSG00000091483	FH	2774.1	0.0451035	0.198196	0.227584	0.81997	0.999898
ENSG00000091490	SEL1L3	797.928	-0.0938018	0.20338	-0.461184	0.644667	0.999898
ENSG00000091513	TF	1.77211	-0.0309308	0.12411	-0.24758	0.80446	NA
ENSG00000091527	CDV3	7608.89	-0.0272984	0.12645	-0.215883	0.829079	0.999898
ENSG00000091536	MYO15A	16.1257	-0.0697731	0.187077	-0.371618	0.710178	0.999898
ENSG00000091542	ALKBH5	2049.28	0.168655	0.145459	1.15946	0.246267	0.999898
ENSG00000091592	NLRP1	517.119	-0.261046	0.21132	-1.2376	0.215864	0.999898
ENSG00000091622	PITPNM3	17.4101	-0.109721	0.212065	-0.517021	0.605142	0.999898
ENSG00000091640	SPAG7	1368.43	0.10806	0.133157	0.811491	0.417084	0.999898
ENSG00000091651	ORC6	979.563	-0.0116741	0.155657	-0.0750037	0.940212	0.999898
ENSG00000091656	ZFHX4	0.227063	0.0171993	0.0502051	0.336512	0.736485	NA
ENSG00000091732	ZC3HC1	691.023	0.0341992	0.10666	0.320642	0.748482	0.999898
ENSG00000091831	ESR1	22.3203	-0.026757	0.211944	-0.126114	0.899642	0.999898
ENSG00000091844	RGS17	26.4573	-0.307102	0.211853	-1.44709	0.147871	0.999898
ENSG00000091879	ANGPT2	43.377	0.206981	0.201508	1.02594	0.304921	0.999898
ENSG00000091947	TMEM101	907.219	-0.0363636	0.13523	-0.268901	0.788006	0.999898
ENSG00000091972	CD200	281.953	0.0557122	0.211314	0.263649	0.79205	0.999898
ENSG00000091986	CCDC80	3.04865	-0.198924	0.136838	-1.50866	0.131385	NA
ENSG00000092009	CMA1	252.267	-0.0477169	0.0973766	-0.502628	0.615226	0.999898
ENSG00000092010	PSME1	3127.51	0.0732861	0.104636	0.700392	0.483683	0.999898
ENSG00000092020	PPP2R3C	499.131	0.0603985	0.148131	0.407781	0.683434	0.999898
ENSG00000092036	HAUS4	391.659	0.15084	0.134386	1.12236	0.261707	0.999898
ENSG00000092051	JPH4	78.7062	0.412961	0.194425	2.11955	0.0340439	0.999898
ENSG00000092054	MYH7	0.539307	0.0478826	0.0561471	0.791731	0.428518	NA
ENSG00000092067	CEBPE	213.64	-0.67664	0.212054	-3.21382	0.00130984	0.195571
ENSG00000092068	SLC7A8	116.907	-0.129426	0.12602	-1.08522	0.277824	0.999898
ENSG00000092094	OSGEP	1919	0.0153785	0.159595	0.0963556	0.923238	0.999898
ENSG00000092096	SLC22A17	158.339	0.544784	0.193374	2.81791	0.00483379	0.481154
ENSG00000092098	RNF31	20.1238	-0.0089281	0.209981	-0.0423745	0.9662	0.999898
ENSG00000092108	SCFD1	1265.58	0.00233319	0.171251	0.0136262	0.989128	0.999898
ENSG00000092140	G2E3	698.987	-0.0977422	0.202839	-0.481966	0.62983	0.999898
ENSG00000092148	HECTD1	4402.2	-0.131591	0.158581	-0.829816	0.406643	0.999898
ENSG00000092199	HNRNPC	19065.7	0.105391	0.141032	0.747291	0.454888	0.999898
ENSG00000092200	RPGRIP1	30.6124	-0.0722535	0.212093	-0.340385	0.733566	0.999898
ENSG00000092201	SUPT16H	8983.14	0.0250586	0.182577	0.137255	0.890829	0.999898
ENSG00000092203	TOX4	1836.89	-0.0183707	0.107111	-0.171511	0.863822	0.999898
ENSG00000092208	GEMIN2	415.719	0.00174122	0.165727	0.0105102	0.991614	0.999898
ENSG00000092295	TGM1	40.726	-0.0670771	0.203673	-0.329081	0.742095	0.999898
ENSG00000092330	TINF2	1363.28	-0.0816663	0.151504	-0.539028	0.589868	0.999898
ENSG00000092421	SEMA6A	59.6572	0.0840431	0.191582	0.438453	0.661058	0.999898
ENSG00000092439	TRPM7	2591.36	-0.113995	0.176405	-0.646237	0.518126	0.999898
ENSG00000092445	TYRO3	293.14	0.0276481	0.18426	0.150092	0.880692	0.999898
ENSG00000092470	WDR76	1142.28	-0.0512236	0.206957	-0.247531	0.804497	0.999898
ENSG00000092529	CAPN3	91.9973	-0.0176289	0.212053	-0.0830217	0.933834	0.999898
ENSG00000092531	SNAP23	400.117	0.0565348	0.175236	0.322684	0.746934	0.999898
ENSG00000092607	TBX15	0.228349	0.0171993	0.0502051	0.348391	0.727547	NA
ENSG00000092621	PHGDH	3883.97	-0.0105198	0.176402	-0.0596332	0.952448	0.999898
ENSG00000092758	COL9A3	20.91	0.150322	0.210516	0.714065	0.475187	0.999898
ENSG00000092820	EZR	3250.24	-0.0238299	0.142843	-0.166824	0.867509	0.999898
ENSG00000092841	MYL6	7176.44	-0.109461	0.141447	-0.773854	0.439017	0.999898
ENSG00000092847	AGO1	1832.38	-0.146393	0.149956	-0.976268	0.328932	0.999898
ENSG00000092850	TEKT2	1.99625	-0.0745782	0.138142	-0.536607	0.591539	NA
ENSG00000092853	CLSPN	1511.27	-0.0553607	0.201352	-0.274962	0.783346	0.999898
ENSG00000092871	RFFL	523.861	0.03779	0.150356	0.251334	0.801556	0.999898
ENSG00000092929	UNC13D	5438.52	-0.0176488	0.132996	-0.132701	0.89443	0.999898
ENSG00000092931	MFSD11	444.25	0.0871327	0.114617	0.760228	0.447118	0.999898
ENSG00000092964	DPYSL2	1930.63	0.0648244	0.182308	0.355563	0.722168	0.999898
ENSG00000092969	TGFB2	5.05143	-0.469537	0.185003	-2.5448	0.010934	0.785116
ENSG00000092978	GPATCH2	288.826	0.0378209	0.157726	0.239837	0.810457	0.999898
ENSG00000093000	NUP50	4026.39	-0.112926	0.166607	-0.677811	0.497892	0.999898
ENSG00000093009	CDC45	1440.48	-0.00247474	0.190738	-0.0129739	0.989649	0.999898
ENSG00000093010	COMT	2557.55	0.0913564	0.128118	0.713075	0.475799	0.999898
ENSG00000093072	ADA2	4991.2	-0.21591	0.15321	-1.40924	0.158765	0.999898
ENSG00000093100		0.510475	-0.0277171	0.0549274	-0.472229	0.636764	NA
ENSG00000093134	VNN3	6.15124	0.128234	0.10895	1.30117	NA	NA
ENSG00000093144	ECHDC1	1604.04	-0.00494222	0.174663	-0.0282964	0.977426	0.999898
ENSG00000093167	LRRFIP2	1364.68	0.0619292	0.181697	0.340857	0.733211	0.999898
ENSG00000093183	SEC22C	1542.82	-0.038235	0.152363	-0.250955	0.801849	0.999898
ENSG00000093217	XYLB	180.251	-0.0105292	0.156487	-0.0672841	0.946356	0.999898
ENSG00000094631	HDAC6	1822.96	0.0176851	0.166153	0.106435	0.915238	0.999898
ENSG00000094804	CDC6	1804.6	0.00733622	0.182168	0.0402748	0.967874	0.999898
ENSG00000094841	UPRT	402.457	0.0701358	0.181887	0.385675	0.699738	0.999898
ENSG00000094880	CDC23	1568.95	-0.0250499	0.174233	-0.143778	0.885676	0.999898
ENSG00000094914	AAAS	1850.81	-0.0146551	0.104574	-0.140141	0.888549	0.999898
ENSG00000094916	CBX5	6459.18	-0.118295	0.198001	-0.597476	0.55019	0.999898
ENSG00000094975	SUCO	1021.42	-0.217641	0.116176	-1.8734	0.0610128	0.999898
ENSG00000095002	MSH2	2404.68	0.0298788	0.187999	0.15894	0.873716	0.999898
ENSG00000095015	MAP3K1	1405.26	-0.0435779	0.122526	-0.355666	0.722091	0.999898
ENSG00000095059	DHPS	88.1769	-0.0722656	0.212116	-0.340225	0.733687	0.999898
ENSG00000095066	HOOK2	243.888	0.0954964	0.176162	0.54191	0.58788	0.999898
ENSG00000095139	ARCN1	4063.59	-0.0875827	0.169934	-0.515402	0.606272	0.999898
ENSG00000095203	EPB41L4B	0.655322	-0.0290878	0.0810998	-0.377379	0.705892	NA
ENSG00000095209	TMEM38B	615.957	-0.113122	0.200035	-0.565648	0.571633	0.999898
ENSG00000095261	PSMD5	1293.61	0.0251835	0.173393	0.14525	0.884514	0.999898
ENSG00000095303	PTGS1	3960.13	0.156093	0.179261	0.870752	0.38389	0.999898
ENSG00000095319	NUP188	4436.66	-0.0448214	0.154444	-0.290214	0.771652	0.999898
ENSG00000095321	CRAT	835.889	-0.0830779	0.146521	-0.567034	0.570691	0.999898
ENSG00000095370	SH2D3C	1026.07	0.107783	0.187672	0.574257	0.565794	0.999898
ENSG00000095380	NANS	1071.5	-0.0589742	0.127245	-0.463484	0.643017	0.999898
ENSG00000095383	TBC1D2	401.367	-0.041323	0.210906	-0.195892	0.844695	0.999898
ENSG00000095397	WHRN	6.65788	-0.0711398	0.157149	-0.448803	0.653573	0.999898
ENSG00000095464	PDE6C	4.84449	0.0177573	0.141222	0.125794	0.899895	0.999898
ENSG00000095485	CWF19L1	1024.01	-0.135855	0.125636	-1.08136	0.279537	0.999898
ENSG00000095539	SEMA4G	49.5278	0.00497122	0.203292	0.0244196	0.980518	0.999898
ENSG00000095564	BTAF1	2535.5	-0.0422037	0.137391	-0.307177	0.758708	0.999898
ENSG00000095574	IKZF5	428.367	-0.0902414	0.191597	-0.471111	0.637562	0.999898
ENSG00000095585	BLNK	97.7977	-0.483052	0.195717	-2.46896	0.0135508	0.880073
ENSG00000095587	TLL2	0.547414	0.0238901	0.0554497	0.432132	0.665646	NA
ENSG00000095627	TDRD1	2.75194	-0.0767624	0.151736	-0.507363	0.6119	NA
ENSG00000095637	SORBS1	161.799	0.185625	0.206033	0.900462	0.367875	0.999898
ENSG00000095739	BAMBI	58.7538	-0.00704555	0.203913	-0.0345672	0.972425	0.999898
ENSG00000095787	WAC	3843.08	-0.00553645	0.176581	-0.0313529	0.974988	0.999898
ENSG00000095794	CREM	177.685	0.0111265	0.136528	0.0815034	0.935042	0.999898
ENSG00000095906	NUBP2	1198.55	0.180476	0.183003	0.986268	0.324001	0.999898
ENSG00000095917	TPSD1	1190.65	0.239963	0.207242	1.15821	0.246777	0.999898
ENSG00000095932	SMIM24	1219.99	0.0235163	0.202485	0.11614	0.907542	0.999898
ENSG00000095951	HIVEP1	476.474	0.149435	0.190923	0.782599	0.433863	0.999898
ENSG00000095970	TREM2	36.9705	-0.029399	0.119449	-0.246647	0.805182	0.999898
ENSG00000095981	KCNK16	0.357397	0.027796	0.0505183	0.53419	0.59321	NA
ENSG00000096006	CRISP3	13.4242	-0.110252	0.153111	-0.725837	0.467939	0.999898
ENSG00000096060	FKBP5	5145.31	0.0718364	0.153409	0.468272	0.63959	0.999898
ENSG00000096063	SRPK1	1461.27	-0.131712	0.191146	-0.689126	0.490744	0.999898
ENSG00000096070	BRPF3	686.521	-0.210337	0.136722	-1.53851	0.123924	0.999898
ENSG00000096080	MRPS18A	330.207	0.0858602	0.157638	0.544786	0.585901	0.999898
ENSG00000096088	PGC	0.461478	0.0625326	0.0665454	0.866366	0.386289	NA
ENSG00000096092	TMEM14A	160.081	0.13885	0.145103	0.956825	0.338656	0.999898
ENSG00000096093	EFHC1	295.558	-0.0257951	0.208504	-0.12368	0.901569	0.999898
ENSG00000096264	NCR2	2.58503	0.134235	0.128405	1.06382	0.287412	NA
ENSG00000096384	HSP90AB1	48232.1	0.0917861	0.145966	0.62882	0.529467	0.999898
ENSG00000096401	CDC5L	1732.82	0.0167686	0.188271	0.0890723	0.929024	0.999898
ENSG00000096433	ITPR3	66.5522	-0.024886	0.205223	-0.121111	0.903603	0.999898
ENSG00000096654	ZNF184	358.603	0.0950395	0.162212	0.586014	0.557866	0.999898
ENSG00000096696	DSP	3.92109	-0.0936231	0.180926	-0.516932	0.605204	NA
ENSG00000096717	SIRT1	852.184	-0.0390136	0.1895	-0.2059	0.836869	0.999898
ENSG00000096746	HNRNPH3	3738.05	0.0453315	0.11852	0.382484	0.702102	0.999898
ENSG00000096872	IFT74	356.834	0.09946	0.176212	0.564555	0.572377	0.999898
ENSG00000096968	JAK2	1010.78	0.0720191	0.163401	0.440747	0.659396	0.999898
ENSG00000096996	IL12RB1	132.208	0.124179	0.203857	0.60858	0.542803	0.999898
ENSG00000097007	ABL1	2600.38	0.00365442	0.0902281	0.0405027	0.967692	0.999898
ENSG00000097021	ACOT7	1009.91	0.156432	0.163402	0.9574	0.338365	0.999898
ENSG00000097033	SH3GLB1	2480.76	-0.0197747	0.134337	-0.147204	0.882971	0.999898
ENSG00000097046	CDC7	1161.29	0.0205156	0.160608	0.127745	0.898351	0.999898
ENSG00000097096	SYDE2	52.1006	0.0607965	0.21179	0.287515	0.773718	0.999898
ENSG00000099139	PCSK5	137.869	-0.411597	0.201969	-2.03957	0.0413928	0.999898
ENSG00000099194	SCD	14054.3	0.0478623	0.168716	0.283686	0.776651	0.999898
ENSG00000099203	TMED1	207.819	0.0564195	0.154128	0.366113	0.714281	0.999898
ENSG00000099204	ABLIM1	783.246	-0.217956	0.184082	-1.18415	0.236354	0.999898
ENSG00000099219	ERMP1	2555.37	0.192231	0.147938	1.29943	0.193795	0.999898
ENSG00000099246	RAB18	1129.6	-0.00927105	0.192995	-0.04804	0.961684	0.999898
ENSG00000099250	NRP1	960.072	-0.018919	0.172798	-0.109477	0.912824	0.999898
ENSG00000099251	HSD17B7P2	233.174	-0.0158433	0.207066	-0.076464	0.93905	0.999898
ENSG00000099256	PRTFDC1	114.925	-0.0197038	0.209704	-0.0940432	0.925075	0.999898
ENSG00000099260	PALMD	0.208163	0.0171993	0.0502051	0.328181	0.742775	NA
ENSG00000099282	TSPAN15	263.442	-0.398494	0.203908	-1.97946	0.0477637	0.999898
ENSG00000099284	MACROH2A2	208.194	0.115311	0.187838	0.613747	0.539383	0.999898
ENSG00000099290	WASHC2A	1493.48	0.00949418	0.0971454	0.0977318	0.922145	0.999898
ENSG00000099308	MAST3	507.737	-0.160733	0.199814	-0.804315	0.421215	0.999898
ENSG00000099326	MZF1	350.715	0.03077	0.209859	0.146574	0.883468	0.999898
ENSG00000099330	OCEL1	283.101	0.120623	0.170897	0.705661	0.480399	0.999898
ENSG00000099331	MYO9B	4072.29	-0.0297692	0.16285	-0.182799	0.854955	0.999898
ENSG00000099337	KCNK6	1140.13	-0.229029	0.127887	-1.79084	0.0733186	0.999898
ENSG00000099338	CATSPERG	10.3081	-0.0382234	0.190825	-0.199523	0.841854	0.999898
ENSG00000099341	PSMD8	3631.78	0.0103642	0.13999	0.0740375	0.940981	0.999898
ENSG00000099364	FBXL19	1293.62	0.22332	0.199493	1.11971	0.262839	0.999898
ENSG00000099365	STX1B	24.8855	0.00679106	0.20574	0.0329445	0.973719	0.999898
ENSG00000099377	HSD3B7	56.994	-0.00804009	0.205326	-0.0390928	0.968816	0.999898
ENSG00000099381	SETD1A	1431.92	0.035804	0.123411	0.290121	0.771724	0.999898
ENSG00000099385	BCL7C	291.705	-0.08689	0.13651	-0.636566	0.524408	0.999898
ENSG00000099399	MAGEB2	3.33313	0.0259188	0.124981	0.206961	0.836041	NA
ENSG00000099617	EFNA2	0.208163	0.0171993	0.0502051	0.328181	0.742775	NA
ENSG00000099622	CIRBP	4901.52	0.0401646	0.165029	0.243377	0.807713	0.999898
ENSG00000099624	ATP5F1D	1382.81	0.20699	0.211094	0.981123	0.326532	0.999898
ENSG00000099625	CBARP	19.7287	0.136531	0.209603	0.652384	0.514153	0.999898
ENSG00000099725	PRKY	1.58004	0.121918	0.12742	0.952407	0.34089	NA
ENSG00000099769	IGFALS	3.52945	-0.0548815	0.138737	-0.396533	0.691712	NA
ENSG00000099783	HNRNPM	9079.77	0.12703	0.180248	0.704773	0.480951	0.999898
ENSG00000099785	MARCHF2	456.698	-0.0630684	0.18782	-0.335755	0.737056	0.999898
ENSG00000099795	NDUFB7	873.436	0.097257	0.203243	0.478611	0.632216	0.999898
ENSG00000099797	TECR	2657.17	0.0182619	0.0867186	0.210589	0.833208	0.999898
ENSG00000099800	TIMM13	1748.6	0.144993	0.150038	0.966408	0.33384	0.999898
ENSG00000099804	CDC34	822.277	0.143517	0.128432	1.11745	0.263801	0.999898
ENSG00000099810	MTAP	1104.91	0.0161032	0.178265	0.0903421	0.928015	0.999898
ENSG00000099812	MISP	0.221289	0.0171993	0.0502051	0.336512	0.736485	NA
ENSG00000099814	CEP170B	18.5751	-0.156923	0.209353	-0.749652	0.453464	0.999898
ENSG00000099817	POLR2E	3605.61	0.102902	0.1631	0.630929	0.528087	0.999898
ENSG00000099821	POLRMT	1327.65	0.193233	0.166219	1.16256	0.245009	0.999898
ENSG00000099822	HCN2	3.97191	0.0474222	0.149697	0.316975	0.751263	NA
ENSG00000099834	CDHR5	7.00717	-0.10589	0.141797	-0.753535	0.451129	0.999898
ENSG00000099840	IZUMO4	49.2983	0.230211	0.209836	1.09728	0.27252	0.999898
ENSG00000099849	RASSF7	294.755	0.280877	0.208056	1.35074	0.176778	0.999898
ENSG00000099860	GADD45B	568.226	-0.0839696	0.179982	-0.466465	0.640883	0.999898
ENSG00000099864	PALM	491.788	-0.0383959	0.206693	-0.185731	0.852656	0.999898
ENSG00000099866	MADCAM1	6.12514	0.0707382	0.174771	0.405134	0.685379	0.999898
ENSG00000099875	MKNK2	2903.18	0.336744	0.208424	1.61706	0.105866	0.999898
ENSG00000099889	ARVCF	94.1496	0.0141107	0.211566	0.0666859	0.946832	0.999898
ENSG00000099899	TRMT2A	1526.02	-0.0452523	0.148427	-0.304878	0.760459	0.999898
ENSG00000099901	RANBP1	3783.42	0.130457	0.197231	0.661495	0.508295	0.999898
ENSG00000099904	ZDHHC8	990.43	0.108964	0.19817	0.549838	0.58243	0.999898
ENSG00000099910	KLHL22	538.78	0.0554685	0.165356	0.335404	0.73732	0.999898
ENSG00000099917	MED15	2020.35	0.126561	0.163743	0.77289	0.439587	0.999898
ENSG00000099937	SERPIND1	3.22698	-0.0700641	0.112723	-0.627808	0.53013	NA
ENSG00000099940	SNAP29	1007.57	-0.0971159	0.148652	-0.653354	0.513528	0.999898
ENSG00000099942	CRKL	3231.9	0.0231243	0.181522	0.127395	0.898628	0.999898
ENSG00000099949	LZTR1	405.675	0.00684253	0.206572	0.0331134	0.973584	0.999898
ENSG00000099953	MMP11	15.5329	-0.0220145	0.20927	-0.105751	0.91578	0.999898
ENSG00000099954	CECR2	3.52543	0.0519777	0.141659	0.363306	0.716376	NA
ENSG00000099956	SMARCB1	2480.63	0.0695178	0.123418	0.563286	0.57324	0.999898
ENSG00000099957	P2RX6	10.7295	0.111935	0.185598	0.599983	0.548518	0.999898
ENSG00000099958	DERL3	71.7813	-0.0741885	0.200774	-0.369351	0.711866	0.999898
ENSG00000099960	SLC7A4	1.49695	-0.0128977	0.107141	-0.120561	0.904038	NA
ENSG00000099968	BCL2L13	1787.11	-0.0592367	0.115754	-0.511756	0.608822	0.999898
ENSG00000099974	DDTL	77.2574	0.301158	0.19473	1.54459	0.122445	0.999898
ENSG00000099977	DDT	0.415789	0.0117576	0.0649686	0.173839	0.861992	NA
ENSG00000099984	GSTT2	0.899285	0.0392481	0.0868501	0.504178	0.614137	NA
ENSG00000099985	OSM	372.267	-0.0419472	0.197	-0.212922	0.831388	0.999898
ENSG00000099991	CABIN1	2487.75	-0.0223774	0.114755	-0.195001	0.845392	0.999898
ENSG00000099992	TBC1D10A	143.679	-0.057111	0.194265	-0.293823	0.768893	0.999898
ENSG00000099994	SUSD2	5.3246	-0.0361369	0.174555	-0.205225	0.837396	0.999898
[truncated: 29,803 more rows]

## Sheet: 14d
Supplementary table S4
differentially expressed genes 14 days after TET2 knockout in CB cells versus WT
gene	symbol	baseMean	log2FoldChange	lfcSE	stat	pvalue	padj
ENSG00000000003	TSPAN6	74.8536	0.401051	0.241404	1.6601	0.0968944	0.573542
ENSG00000000419	DPM1	743.788	0.0905193	0.174747	0.518011	0.604451	0.948565
ENSG00000000457	SCYL3	330.036	-0.00732024	0.124773	-0.0586685	0.953216	0.995882
ENSG00000000460	C1orf112	366.531	0.0121307	0.159169	0.0762181	0.939246	0.993911
ENSG00000000938	FGR	1797.78	-0.972719	0.292595	-3.33021	0.000867815	0.0391585
ENSG00000000971	CFH	812.007	0.27734	0.19215	1.44335	0.148923	0.678112
ENSG00000001036	FUCA2	946.638	0.254511	0.161297	1.57792	0.114585	0.614294
ENSG00000001084	GCLC	987.297	0.161879	0.277435	0.583537	0.559532	0.936266
ENSG00000001167	NFYA	1406.11	-0.0830332	0.121236	-0.6849	0.493407	0.919234
ENSG00000001460	STPG1	121.449	-0.075249	0.202482	-0.371591	0.710197	0.967417
ENSG00000001461	NIPAL3	894.932	-0.196261	0.183842	-1.06753	0.285734	0.81829
ENSG00000001497	LAS1L	1222.9	0.211284	0.155131	1.36197	0.173208	0.713778
ENSG00000001561	ENPP4	516.058	-0.315098	0.225188	-1.3993	0.161722	0.697998
ENSG00000001617	SEMA3F	4.53197	-0.6109	0.314393	-1.9369	0.0527578	NA
ENSG00000001626	CFTR	38.5378	0.498204	0.293678	1.69395	0.0902757	0.561184
ENSG00000001629	ANKIB1	1059.12	-0.0222479	0.157837	-0.140954	0.887906	0.98939
ENSG00000001630	CYP51A1	141.051	0.0641526	0.235137	0.272917	0.784917	0.976181
ENSG00000001631	KRIT1	154.522	0.021512	0.169179	0.127158	0.898815	0.990478
ENSG00000002016	RAD52	380.499	0.237606	0.154603	1.5368	0.124342	0.631338
ENSG00000002079	MYH16	1.64646	-0.0671427	0.257972	-0.257942	0.796452	NA
ENSG00000002330	BAD	57.8573	0.41974	0.24996	1.67868	0.0932149	0.566705
ENSG00000002549	LAP3	1621.04	0.00483699	0.209142	0.0231296	0.981547	0.998586
ENSG00000002586	CD99	3162.86	0.203082	0.144708	1.40338	0.160503	0.695942
ENSG00000002587	HS3ST1	198.898	-0.184892	0.284419	-0.650203	0.515561	0.924325
ENSG00000002726	AOC1	127.733	-0.090613	0.319589	-0.283494	0.776798	0.975799
ENSG00000002745	WNT16	0.603315	-0.028676	0.147414	-0.223606	0.823064	NA
ENSG00000002822	MAD1L1	52.3154	-0.567812	0.305995	-1.8546	0.0636538	0.484517
ENSG00000002834	LASP1	6550.19	-0.0829992	0.122691	-0.676486	0.498732	0.920905
ENSG00000002919	SNX11	957.814	-0.0196777	0.135909	-0.144787	0.884879	0.989141
ENSG00000002933	TMEM176A	454.488	0.367125	0.308796	1.18944	0.234265	0.774234
ENSG00000003056	M6PR	5465.39	-0.000595956	0.101633	-0.00586318	0.995322	0.999145
ENSG00000003096	KLHL13	70.3261	0.562921	0.252815	2.22535	0.0260576	0.312395
ENSG00000003137	CYP26B1	1.37368	-0.0276037	0.169404	-0.1618	0.871463	NA
ENSG00000003147	ICA1	465.94	-0.274868	0.224843	-1.2224	0.221555	0.763629
ENSG00000003249	DBNDD1	122.454	-0.166397	0.285806	-0.585522	0.558197	0.936266
ENSG00000003393	ALS2	2957.8	0.213787	0.222806	0.959516	0.337299	0.854127
ENSG00000003400	CASP10	1040.49	-0.31788	0.186261	-1.70659	0.0878975	0.556612
ENSG00000003402	CFLAR	4606.77	-0.309186	0.209243	-1.47764	0.139504	0.660584
ENSG00000003436	TFPI	449.875	-0.00279776	0.250798	-0.0111545	0.9911	0.99877
ENSG00000003509	NDUFAF7	439.68	0.130014	0.147272	0.882853	0.377315	0.871782
ENSG00000003756	RBM5	3315.44	0.00608754	0.121061	0.050285	0.959895	0.996476
ENSG00000003987	MTMR7	49.4134	-0.582582	0.296276	-1.9655	0.0493561	0.430632
ENSG00000003989	SLC7A2	7.39939	-0.180316	0.322219	-0.558506	0.576499	0.941081
ENSG00000004059	ARF5	1421.1	0.179149	0.173455	1.03283	0.301685	0.833059
ENSG00000004139	SARM1	15.8766	0.0134544	0.31169	0.0430305	0.965677	0.997295
ENSG00000004142	POLDIP2	1972.55	0.0378563	0.147805	0.256127	0.797853	0.978319
ENSG00000004399	PLXND1	7738.11	0.248304	0.159778	1.55405	0.120172	0.625283
ENSG00000004455	AK2	6998.07	-0.0997992	0.0774047	-1.28932	0.197288	0.741827
ENSG00000004468	CD38	184.827	0.266741	0.284636	0.936983	0.348767	0.858616
ENSG00000004478	FKBP4	1923.99	0.214458	0.150644	1.42362	0.154558	0.686037
ENSG00000004487	KDM1A	2420.11	0.0383156	0.116815	0.328003	0.742909	0.971654
ENSG00000004534	RBM6	2290.44	0.00592739	0.109801	0.0539832	0.956949	0.996122
ENSG00000004660	CAMKK1	198.2	-0.0638839	0.239352	-0.266832	0.789598	0.97715
ENSG00000004700	RECQL	827.833	-0.0658579	0.181485	-0.362901	0.716679	0.968049
ENSG00000004766	VPS50	506.787	-0.0463616	0.133927	-0.346184	0.729205	0.969561
ENSG00000004776	HSPB6	0.632628	-0.05006	0.17189	-0.327722	0.743122	NA
ENSG00000004777	ARHGAP33	746.285	-0.242215	0.295625	-0.819416	0.412549	0.886558
ENSG00000004779	NDUFAB1	983.494	0.381001	0.254344	1.49813	0.1341	0.647047
ENSG00000004799	PDK4	50.0713	-0.821442	0.235137	-3.48912	0.000484616	0.0259024
ENSG00000004809	SLC22A16	511.571	-0.103631	0.114979	-0.90133	0.367413	0.869236
ENSG00000004838	ZMYND10	39.9605	-0.077713	0.282185	-0.275283	0.783099	0.976166
ENSG00000004846	ABCB5	0.277473	-0.00721572	0.114022	-0.0632864	0.949538	NA
ENSG00000004864	SLC25A13	923.266	0.110674	0.155038	0.713876	0.475304	0.911551
ENSG00000004866	ST7	609.013	0.162927	0.120926	1.34729	0.177886	0.720693
ENSG00000004897	CDC27	1969.73	-0.0071918	0.174487	-0.0412166	0.967123	0.997295
ENSG00000004939	SLC4A1	4.33327	0.38612	0.243522	1.77746	0.0754923	NA
ENSG00000004948	CALCR	0.426619	0.0630092	0.114078	0.597782	0.549985	NA
ENSG00000004961	HCCS	454.041	-0.0590659	0.160076	-0.369015	0.712116	0.967903
ENSG00000004975	DVL2	1524.14	0.109053	0.116553	0.935649	0.349454	0.858616
ENSG00000005001	PRSS22	0.472603	-0.0137074	0.162529	-0.0790101	0.937025	NA
ENSG00000005007	UPF1	2654.48	0.197792	0.134342	1.4723	0.140941	0.663787
ENSG00000005020	SKAP2	2089.09	-0.207258	0.120325	-1.7225	0.0849785	0.549202
ENSG00000005022	SLC25A5	8783.43	0.229907	0.226507	1.01502	0.310095	0.83788
ENSG00000005059	MCUB	380.099	0.0722645	0.267968	0.269712	0.787382	0.976864
ENSG00000005073	HOXA11	14.5889	0.315939	0.321114	0.984339	0.324949	0.84614
ENSG00000005075	POLR2J	626.137	0.0722648	0.152518	0.473819	0.635629	0.954004
ENSG00000005100	DHX33	1043.5	0.0907164	0.112589	0.805736	0.420395	0.890946
ENSG00000005108	THSD7A	65.2146	-0.242637	0.255809	-0.948695	0.342776	0.856916
ENSG00000005156	LIG3	1008.38	-0.0909376	0.130704	-0.695761	0.486578	0.917094
ENSG00000005175	RPAP3	747.699	0.124753	0.183925	0.678313	0.497573	0.920415
ENSG00000005187	ACSM3	1389.51	-0.0713292	0.285763	-0.2496	0.802897	0.978789
ENSG00000005189	REXO5	614.344	0.143004	0.110407	1.29522	0.195243	0.739042
ENSG00000005194	CIAPIN1	1099.99	0.221203	0.180327	1.22669	0.219939	0.761963
ENSG00000005206	SPPL2B	865.783	0.213174	0.186067	1.14566	0.251934	0.790795
ENSG00000005238	FAM214B	1042.38	-0.403288	0.143575	-2.80885	0.00497194	0.117548
ENSG00000005243	COPZ2	38.1411	-0.0293731	0.314644	-0.0932259	0.925724	0.993371
ENSG00000005249	PRKAR2B	1558.48	-0.213472	0.279085	-0.774716	0.438507	0.89861
ENSG00000005302	MSL3	772.579	-0.261784	0.122344	-2.13973	0.0323767	0.350908
ENSG00000005339	CREBBP	1886.21	-0.0335977	0.115266	-0.291479	0.770685	0.975707
ENSG00000005379	TSPOAP1	4261.81	1.02746	0.2358	4.35812	1.31182e-05	0.0015899
ENSG00000005381	MPO	452437	0.273287	0.158854	1.72037	0.0853646	0.550082
ENSG00000005436	GCFC2	241.683	0.0141505	0.179432	0.0788688	0.937137	0.993911
ENSG00000005448	WDR54	329.24	0.0737056	0.265948	0.277108	0.781697	0.976166
ENSG00000005469	CROT	351.806	0.305973	0.307208	0.996163	0.319171	0.843064
ENSG00000005471	ABCB4	5.73185	0.237699	0.322555	0.736366	0.461508	NA
ENSG00000005483	KMT2E	2327.94	-0.281191	0.135564	-2.07422	0.0380587	0.380535
ENSG00000005486	RHBDD2	1116.57	-0.262159	0.248882	-1.05332	0.292197	0.824841
ENSG00000005513	SOX8	1.15352	-0.0352594	0.218883	-0.159125	0.87357	NA
ENSG00000005700	IBTK	1703.81	-0.00374487	0.170886	-0.0219139	0.982517	0.998586
ENSG00000005801	ZNF195	740.996	0.228202	0.150884	1.51244	0.130423	0.641892
ENSG00000005810	MYCBP2	2816.52	-0.0539975	0.188152	-0.286991	0.774119	0.975732
ENSG00000005812	FBXL3	772.345	-0.245523	0.168679	-1.45559	0.145507	0.671764
ENSG00000005844	ITGAL	3796.23	0.0459378	0.151949	0.302321	0.762407	0.975075
ENSG00000005882	PDK2	246.869	0.0934057	0.152981	0.610522	0.541516	0.933158
ENSG00000005884	ITGA3	263.068	0.347601	0.31101	1.118	0.263569	0.801339
ENSG00000005889	ZFX	1144.41	-0.149695	0.108188	-1.38368	0.166458	0.703792
ENSG00000005893	LAMP2	6279.6	-0.0664147	0.132677	-0.500578	0.616668	0.950347
ENSG00000005961	ITGA2B	10067.8	-0.0478083	0.315438	-0.151561	0.879533	0.988099
ENSG00000006007	GDE1	1381.3	-0.0182181	0.156779	-0.116204	0.907491	0.991249
ENSG00000006015	REX1BD	458.046	0.637504	0.239838	2.65818	0.00785642	0.156423
ENSG00000006016	CRLF1	6.54084	0.181131	0.322525	0.559251	0.575991	0.941081
ENSG00000006025	OSBPL7	617.01	0.246352	0.144776	1.70147	0.088854	0.557561
ENSG00000006042	TMEM98	107.782	0.315163	0.322173	0.980276	0.32695	0.847408
ENSG00000006047	YBX2	1.08075	0.105837	0.231766	0.460157	0.645404	NA
ENSG00000006062	MAP3K14	313.283	-0.114691	0.155705	-0.736572	0.461383	0.906628
ENSG00000006118	TMEM132A	5.4286	0.308074	0.296544	1.05591	0.29101	NA
ENSG00000006125	AP2B1	6222.39	-0.030101	0.13002	-0.23151	0.816919	0.97954
ENSG00000006194	ZNF263	1031.78	0.158756	0.117298	1.35341	0.175924	0.717892
ENSG00000006282	SPATA20	765.65	0.404245	0.196587	2.05621	0.0397626	0.389591
ENSG00000006283	CACNA1G	0.790294	0.0746409	0.179237	0.434107	0.664211	NA
ENSG00000006327	TNFRSF12A	103.873	0.191022	0.24942	0.765611	0.443908	0.900258
ENSG00000006432	MAP3K9	36.3852	-0.154036	0.312218	-0.49413	0.621214	0.950689
ENSG00000006451	RALA	1619.2	0.00654627	0.166501	0.0393184	0.968637	0.997295
ENSG00000006453	BAIAP2L1	21.3414	-0.525188	0.279145	-1.87744	0.0604583	0.474466
ENSG00000006459	KDM7A	543.149	-1.05865	0.161111	-6.5692	5.05874e-11	3.78541e-08
ENSG00000006468	ETV1	20.3466	-0.0213443	0.319247	-0.0666727	0.946842	0.995199
ENSG00000006530	AGK	787.716	0.0848021	0.127272	0.666301	0.505219	0.922604
ENSG00000006534	ALDH3B1	1504.99	-0.192893	0.298599	-0.646032	0.518259	0.925742
ENSG00000006555	TTC22	4.121	-0.464013	0.272963	-1.76815	0.0770365	NA
ENSG00000006576	PHTF2	1354.27	-0.220172	0.173774	-1.267	0.205155	0.748254
ENSG00000006606	CCL26	0.516688	-0.0859711	0.143701	-0.585101	0.55848	NA
ENSG00000006607	FARP2	462.144	-0.0118081	0.155899	-0.0757432	0.939623	0.993911
ENSG00000006625	GGCT	429.221	0.180497	0.232325	0.77695	0.437188	0.897762
ENSG00000006634	DBF4	809.873	-0.018778	0.192947	-0.0973259	0.922468	0.992993
ENSG00000006638	TBXA2R	213.088	0.175619	0.321971	0.545797	0.585206	0.943917
ENSG00000006652	IFRD1	842.318	-0.281208	0.145771	-1.92912	0.0537154	0.448895
ENSG00000006695	COX10	445.13	0.112301	0.141512	0.793619	0.427418	0.893456
ENSG00000006704	GTF2IRD1	95.5087	0.165243	0.23799	0.694505	0.487366	0.917094
ENSG00000006712	PAF1	1074.37	0.00079892	0.115255	0.0069323	0.994469	0.99895
ENSG00000006715	VPS41	2138.89	-0.0647823	0.139697	-0.463733	0.642839	0.955533
ENSG00000006740	ARHGAP44	6.0476	-0.242916	0.318339	-0.758642	0.448067	NA
ENSG00000006744	ELAC2	2092.64	0.21157	0.162146	1.30481	0.191957	0.734416
ENSG00000006747	SCIN	131.475	1.96261	0.2202	8.84829	8.88726e-19	2.6601e-15
ENSG00000006756	ARSD	768.114	-0.281851	0.228058	-1.23583	0.216523	0.759455
ENSG00000006757	PNPLA4	328.111	0.08377	0.151065	0.554531	0.579216	0.941625
ENSG00000006831	ADIPOR2	4372.39	-0.344846	0.0945903	-3.64567	0.000266698	0.0165731
ENSG00000006837	CDKL3	9.69558	-0.0372743	0.317549	-0.116777	0.907037	0.991249
ENSG00000007001	UPP2	1.44131	-0.0572547	0.21891	-0.264858	0.791119	NA
ENSG00000007038	PRSS21	340.25	0.0134479	0.303032	0.0443791	0.964602	0.997182
ENSG00000007047	MARK4	504.649	-0.0396758	0.139532	-0.284345	0.776146	0.975799
ENSG00000007062	PROM1	484.023	-0.588224	0.237552	-2.47611	0.0132823	0.210777
ENSG00000007080	CCDC124	486.472	0.600779	0.242399	2.47854	0.013192	0.210209
ENSG00000007129	CEACAM21	214.566	-0.638914	0.296008	-2.15951	0.0308109	0.342197
ENSG00000007168	PAFAH1B1	3361.16	-0.136383	0.109202	-1.2489	0.211701	0.754168
ENSG00000007171	NOS2	0.485819	0.0976743	0.120744	0.709931	0.477747	NA
ENSG00000007174	DNAH9	0.359137	-0.0425883	0.133977	-0.309081	0.75726	NA
ENSG00000007202	KIAA0100	5174.35	-0.110045	0.0938939	-1.17202	0.24119	0.781019
ENSG00000007237	GAS7	2416.07	-0.186729	0.16659	-1.12088	0.262337	0.801339
ENSG00000007255	TRAPPC6A	625.832	0.0670405	0.243385	0.275436	0.782981	0.976166
ENSG00000007264	MATK	882.577	0.77473	0.207151	3.73975	0.000184207	0.0123439
ENSG00000007312	CD79B	93.5486	0.0153027	0.245845	0.0622553	0.950359	0.995882
ENSG00000007314	SCN4A	4.66538	0.0969878	0.309985	0.313331	0.754029	NA
ENSG00000007341	ST7L	202.215	0.0430007	0.168152	0.255752	0.798142	0.978419
ENSG00000007350	TKTL1	3.98221	0.0112313	0.277507	0.0407817	0.96747	NA
ENSG00000007372	PAX6	0.307074	0.0203487	0.128662	0.139759	0.888851	NA
ENSG00000007376	RPUSD1	648.135	0.660451	0.20873	3.16395	0.00155644	0.0576334
ENSG00000007384	RHBDF1	242.228	0.132493	0.285918	0.463326	0.643131	0.955533
ENSG00000007392	LUC7L	1186.62	0.199179	0.178127	1.11816	0.263499	0.801339
ENSG00000007402	CACNA2D2	134.173	-0.184434	0.281948	-0.659532	0.509554	0.922604
ENSG00000007516	BAIAP3	16.5549	-0.00261878	0.321389	-0.00811875	0.993522	0.998862
ENSG00000007520	TSR3	291.532	0.433123	0.22051	1.96411	0.0495171	0.430632
ENSG00000007541	PIGQ	590.111	0.21524	0.184803	1.16469	0.244145	0.78398
ENSG00000007545	CRAMP1	431.949	0.214708	0.142657	1.50492	0.132344	0.644634
ENSG00000007866	TEAD3	78.8783	-0.0688025	0.317556	-0.216532	0.828573	0.981618
ENSG00000007908	SELE	2.36738	-0.296123	0.19587	-1.93791	0.0526343	NA
ENSG00000007923	DNAJC11	869.82	0.117349	0.166378	0.705332	0.480603	0.914318
ENSG00000007944	MYLIP	353.973	-0.261548	0.140096	-1.86684	0.0619241	0.478526
ENSG00000007952	NOX1	4.58299	-0.081271	0.311885	-0.259919	0.794926	NA
ENSG00000007968	E2F2	671.937	-0.623769	0.213248	-2.92496	0.003445	0.0947453
ENSG00000008018	PSMB1	2787.29	0.11863	0.181794	0.65256	0.51404	0.923257
ENSG00000008056	SYN1	4.75503	0.490212	0.316815	1.55544	0.119841	NA
ENSG00000008083	JARID2	2148.03	-0.0951258	0.0923191	-1.0304	0.302822	0.834223
ENSG00000008086	CDKL5	121.148	-0.585905	0.31126	-1.88408	0.0595547	0.470993
ENSG00000008118	CAMK1G	1.32999	-0.302956	0.224839	-1.38475	0.166129	NA
ENSG00000008128	CDK11A	28.6092	-0.178528	0.276959	-0.644148	0.51948	0.926278
ENSG00000008130	NADK	2413.57	-0.240525	0.224631	-1.07075	0.28428	0.81721
ENSG00000008226	DLEC1	58.6644	-0.261194	0.3146	-0.829991	0.406544	0.883906
ENSG00000008256	CYTH3	320.245	0.18553	0.253701	0.731196	0.464659	0.90823
ENSG00000008277	ADAM22	265.506	-0.176415	0.293895	-0.600196	0.548376	0.935115
ENSG00000008282	SYPL1	2451.96	-0.129868	0.120798	-1.07508	0.282337	0.815585
ENSG00000008283	CYB561	361.108	0.400295	0.156339	2.56015	0.0104627	0.18296
ENSG00000008294	SPAG9	1992.6	-0.147872	0.159923	-0.924659	0.355143	0.862127
ENSG00000008300	CELSR3	117.55	-0.0451076	0.214506	-0.210203	0.833509	0.982688
ENSG00000008311	AASS	53.3828	0.197981	0.231212	0.856242	0.391864	0.877385
ENSG00000008323	PLEKHG6	27.7717	-0.187129	0.273911	-0.683137	0.49452	0.919557
ENSG00000008324	SS18L2	502.148	0.106824	0.179713	0.594446	0.552214	0.935455
ENSG00000008382	MPND	176.424	-0.0465142	0.191707	-0.242603	0.808313	0.978789
ENSG00000008394	MGST1	2895.97	0.221674	0.136909	1.61914	0.105417	0.595787
ENSG00000008405	CRY1	314.069	-0.103045	0.194274	-0.530453	0.595798	0.945939
ENSG00000008438	PGLYRP1	416.627	-0.466609	0.263449	-1.98994	0.0465974	0.41884
ENSG00000008441	NFIX	110.876	0.533447	0.205789	2.59082	0.00957476	0.173866
ENSG00000008513	ST3GAL1	1767.64	-0.304849	0.170048	-1.7927	0.0730203	0.519538
ENSG00000008516	MMP25	593.31	-1.10261	0.311149	-3.56431	0.000364819	0.0213413
ENSG00000008517	IL32	52.7109	-0.977736	0.317944	-3.08825	0.0020134	0.0678398
ENSG00000008710	PKD1	748.952	0.420834	0.231939	1.81436	0.0696219	0.507636
ENSG00000008735	MAPK8IP2	5.59663	-0.285435	0.31654	-0.902609	0.366733	NA
ENSG00000008838	MED24	2136.75	0.268091	0.112739	2.37797	0.0174084	0.251115
ENSG00000008853	RHOBTB2	299.384	0.0725048	0.150486	0.481773	0.629967	0.952371
ENSG00000008869	HEATR5B	1639.32	-0.02622	0.112598	-0.232863	0.815868	0.979164
ENSG00000008952	SEC62	2882.12	-0.287166	0.163592	-1.75539	0.0791924	0.532773
ENSG00000008988	RPS20	19737.9	0.209431	0.124513	1.682	0.0925679	0.565435
ENSG00000009307	CSDE1	12968.8	0.118493	0.107542	1.10183	0.270534	0.806928
ENSG00000009335	UBE3C	2336.68	-0.100811	0.122973	-0.819793	0.412334	0.886523
ENSG00000009413	REV3L	1066.01	-0.145019	0.180626	-0.802877	0.422046	0.890975
ENSG00000009694	TENM1	2.63495	-0.0409632	0.291426	-0.142366	0.886791	NA
ENSG00000009724	MASP2	74.8956	0.0775672	0.264211	0.293393	0.769222	0.975528
ENSG00000009780	FAM76A	215.825	-0.0805646	0.143131	-0.562885	0.573513	0.941081
ENSG00000009790	TRAF3IP3	891.794	-0.000262977	0.206998	-0.00126924	0.998987	0.999811
ENSG00000009830	POMT2	540.202	0.359096	0.168598	2.12984	0.0331845	0.355459
ENSG00000009844	VTA1	1388.71	-0.0215958	0.119593	-0.180579	0.856698	0.986767
ENSG00000009950	MLXIPL	0.411756	-0.114991	0.138155	-0.811199	0.417251	NA
ENSG00000009954	BAZ1B	3120.29	-0.047098	0.128558	-0.366359	0.714097	0.968049
ENSG00000010017	RANBP9	1431.21	-0.23177	0.173134	-1.33869	0.180671	0.722806
ENSG00000010030	ETV7	5.42326	-0.465909	0.309903	-1.49881	0.133924	NA
ENSG00000010072	SPRTN	280.105	-0.295985	0.158809	-1.86384	0.0623438	0.480323
ENSG00000010165	EEF1AKNMT	1306.42	0.249585	0.129081	1.93355	0.0531681	0.446338
ENSG00000010219	DYRK4	214.13	0.0485253	0.19376	0.250439	0.802248	0.978789
ENSG00000010244	ZNF207	6158.56	-0.110571	0.106599	-1.03727	0.299612	0.832007
ENSG00000010256	UQCRC1	3516.81	0.288201	0.190735	1.51101	0.130785	0.642208
ENSG00000010270	STARD3NL	1286.42	-0.0686432	0.203148	-0.337905	0.735434	0.971654
ENSG00000010278	CD9	1290.73	-0.265815	0.321759	-0.827844	0.407759	0.884733
ENSG00000010292	NCAPD2	4826.3	-0.136102	0.116758	-1.16567	0.243746	0.783614
ENSG00000010295	IFFO1	1039.57	0.0074382	0.164046	0.0453416	0.963835	0.997124
ENSG00000010310	GIPR	183.304	0.14912	0.322224	0.462821	0.643493	0.955533
ENSG00000010318	PHF7	373.929	0.157391	0.16136	0.975343	0.32939	0.849061
ENSG00000010319	SEMA3G	20.1108	0.114803	0.306606	0.374552	0.707993	0.96714
ENSG00000010322	NISCH	3122.52	0.0287627	0.179011	0.160677	0.872348	0.987503
ENSG00000010327	STAB1	9947.86	0.331506	0.18241	1.81737	0.0691606	0.505929
ENSG00000010361	FUZ	291.466	0.313878	0.199171	1.5757	0.115095	0.614294
ENSG00000010379	SLC6A13	3.59947	0.276132	0.29889	0.931037	0.351835	NA
ENSG00000010404	IDS	127.822	0.0570004	0.283244	0.201216	0.840529	0.983718
ENSG00000010438	PRSS3	3.42635	0.227584	0.292848	0.772025	0.440099	NA
ENSG00000010539	ZNF200	427.384	-0.0803555	0.124317	-0.646373	0.518038	0.925612
ENSG00000010610	CD4	4584.25	-0.00612505	0.126842	-0.0482878	0.961487	0.997017
ENSG00000010626	LRRC23	115.396	0.143355	0.186626	0.767995	0.44249	0.900087
ENSG00000010671	BTK	7618.44	-0.163552	0.211908	-0.771803	0.440231	0.899102
ENSG00000010704	HFE	110.219	-0.811161	0.247503	-3.27782	0.00104613	0.0446697
ENSG00000010803	SCMH1	1109.62	0.0208179	0.105841	0.196689	0.844071	0.984353
ENSG00000010810	FYN	1023.64	-0.0237604	0.175626	-0.135289	0.892384	0.989701
ENSG00000010818	HIVEP2	461.062	-0.271892	0.216481	-1.25595	0.209135	0.75127
ENSG00000010932	FMO1	2.22387	0.497944	0.266834	1.94606	0.0516476	NA
ENSG00000011007	ELOA	1019.51	-0.000988116	0.105223	-0.00939015	0.992508	0.99877
ENSG00000011009	LYPLA2	1612.47	0.146982	0.182043	0.807392	0.419441	0.890561
ENSG00000011021	CLCN6	1525.59	-0.139311	0.14252	-0.977481	0.328331	0.847929
ENSG00000011028	MRC2	374.268	1.43103	0.191027	7.48315	7.25647e-14	8.14493e-11
ENSG00000011105	TSPAN9	659.197	-0.305883	0.316684	-0.97064	0.331728	0.850828
ENSG00000011114	BTBD7	1301.96	-0.0824321	0.15311	-0.538385	0.590312	0.945261
ENSG00000011132	APBA3	229.382	0.223366	0.173918	1.28422	0.199063	0.743182
ENSG00000011143	MKS1	492.709	-0.132652	0.219384	-0.604609	0.545439	0.933929
ENSG00000011198	ABHD5	952.272	-0.456745	0.180453	-2.53107	0.0113716	0.192889
ENSG00000011201	ANOS1	10.3233	-0.161483	0.314878	-0.513548	0.607568	0.948658
ENSG00000011243	AKAP8L	824.248	0.0992516	0.124423	0.797679	0.425057	0.892401
ENSG00000011258	MBTD1	1259.85	-0.0906951	0.170913	-0.530651	0.595661	0.945939
ENSG00000011260	UTP18	1132.82	0.141041	0.146035	0.965825	0.334132	0.851642
ENSG00000011275	RNF216	1730.44	0.162869	0.105388	1.54542	0.122245	0.628099
ENSG00000011295	TTC19	1598.64	0.14955	0.152915	0.978005	0.328072	0.847683
ENSG00000011304	PTBP1	6964.85	0.275931	0.154755	1.78303	0.0745819	0.523699
ENSG00000011332	DPF1	3.93469	-0.387044	0.310494	-1.23949	0.215163	NA
ENSG00000011347	SYT7	1.05325	0.0798473	0.160915	0.544886	0.585832	NA
ENSG00000011376	LARS2	883.794	0.0772225	0.167238	0.461766	0.644249	0.955541
ENSG00000011405	PIK3C2A	1007.77	-0.102429	0.172885	-0.592474	0.553533	0.935455
ENSG00000011422	PLAUR	1186.02	-0.365242	0.263692	-1.3852	0.165992	0.702746
ENSG00000011426	ANLN	1539.05	-0.288825	0.159805	-1.80741	0.0706977	0.510789
ENSG00000011451	WIZ	805.904	0.248712	0.138607	1.79431	0.0727636	0.519209
ENSG00000011454	RABGAP1	1125.13	-0.128954	0.137535	-0.937632	0.348434	0.858616
ENSG00000011478	QPCTL	563.395	0.594055	0.143927	4.12685	3.67761e-05	0.00351309
ENSG00000011485	PPP5C	1332.7	0.112419	0.14453	0.777832	0.436668	0.897498
ENSG00000011523	CEP68	805.269	-0.063148	0.122374	-0.516023	0.605838	0.948565
ENSG00000011566	MAP4K3	339.122	0.0803443	0.164407	0.488713	0.625045	0.950746
ENSG00000011590	ZBTB32	11.0285	-0.235923	0.30363	-0.776916	0.437209	0.897762
ENSG00000011600	TYROBP	3440.81	-0.0700076	0.201842	-0.346843	0.728709	0.969561
ENSG00000011638	TMEM159	446.701	0.128922	0.202	0.638182	0.523355	0.92799
ENSG00000012048	BRCA1	1609.8	-0.102835	0.165152	-0.622685	0.533492	0.932107
ENSG00000012061	ERCC1	1203.17	0.327191	0.146602	2.23175	0.0256313	0.308935
ENSG00000012124	CD22	72.1258	-0.00334981	0.310242	-0.01079	0.991391	0.99877
ENSG00000012171	SEMA3B	10.3506	-0.0115165	0.319948	-0.0359809	0.971298	0.997971
ENSG00000012174	MBTPS2	469.464	-0.0252664	0.162476	-0.155518	0.876413	0.988099
ENSG00000012211	PRICKLE3	204.096	0.291193	0.194159	1.49953	0.133735	0.646458
ENSG00000012223	LTF	6872.14	-0.318679	0.240529	-1.46328	0.14339	0.667983
ENSG00000012232	EXTL3	1488.07	-0.308845	0.285702	-1.08111	0.279647	0.813902
ENSG00000012660	ELOVL5	3732.96	-0.172279	0.182924	-0.941799	0.346296	0.858616
ENSG00000012779	ALOX5	1480.54	-0.499775	0.284907	-1.86902	0.0616203	0.477205
ENSG00000012822	CALCOCO1	2253.17	-0.168072	0.212084	-0.792468	0.428088	0.893749
ENSG00000012963	UBR7	1514.66	-0.0644953	0.13098	-0.492413	0.622427	0.950714
ENSG00000012983	MAP4K5	815.433	-0.00318258	0.142075	-0.0224004	0.982129	0.998586
ENSG00000013016	EHD3	627.009	-0.473258	0.301917	-1.61206	0.106949	0.59835
ENSG00000013275	PSMC4	1314.94	0.137657	0.201182	0.684259	0.493812	0.919345
ENSG00000013288	MAN2B2	1870.06	0.218469	0.173022	1.26265	0.206714	0.750337
ENSG00000013297	CLDN11	0.606106	0.10161	0.148621	0.624046	0.532597	NA
ENSG00000013306	SLC25A39	1943.94	0.356638	0.156985	2.27177	0.0231003	0.293601
ENSG00000013364	MVP	1283.57	0.0221352	0.182243	0.121459	0.903328	0.990868
ENSG00000013374	NUB1	1049.94	0.120149	0.107609	1.11653	0.264195	0.801871
ENSG00000013375	PGM3	478.838	-0.0644831	0.124455	-0.518143	0.604359	0.948565
ENSG00000013392	RWDD2A	128.927	0.140734	0.210433	0.668874	0.503576	0.922314
ENSG00000013441	CLK1	2586.35	0.0627916	0.117766	0.533185	0.593905	0.945894
ENSG00000013503	POLR3B	376.093	0.219563	0.141461	1.55207	0.120645	0.625774
ENSG00000013523	ANGEL1	668.679	0.191754	0.146189	1.31162	0.18965	0.731659
ENSG00000013561	RNF14	690.85	-0.0914006	0.131731	-0.693863	0.487768	0.917094
ENSG00000013563	DNASE1L1	201.67	-0.292711	0.218135	-1.34177	0.179671	0.721252
ENSG00000013573	DDX11	1396.88	0.146573	0.182109	0.804855	0.420904	0.890975
ENSG00000013583	HEBP1	810.693	0.350751	0.179854	1.95019	0.0511533	0.438293
ENSG00000013588	GPRC5A	1.40946	0.0579642	0.169877	0.34572	0.729553	NA
ENSG00000013619	MAMLD1	3.99518	-0.402685	0.308203	-1.32499	0.185175	NA
ENSG00000013725	CD6	22.6313	-0.157184	0.295274	-0.53137	0.595162	0.945939
ENSG00000013810	TACC3	4108.24	0.121109	0.149814	0.808397	0.418862	0.890335
ENSG00000014123	UFL1	942.348	-0.0184216	0.142462	-0.129311	0.897112	0.990171
ENSG00000014138	POLA2	227.273	-0.065568	0.21805	-0.300692	0.763649	0.975075
ENSG00000014164	ZC3H3	900.113	0.20127	0.301005	0.6687	0.503687	0.922314
ENSG00000014216	CAPN1	5813.86	0.122509	0.121345	1.00959	0.312691	0.838804
ENSG00000014257	ACP3	723.283	-0.437238	0.168674	-2.59234	0.00953251	0.173866
ENSG00000014641	MDH1	3892.54	0.0657921	0.114414	0.575036	0.565267	0.938643
ENSG00000014824	SLC30A9	1420.7	0.0429346	0.156284	0.274728	0.783525	0.976177
ENSG00000014914	MTMR11	32.0218	-0.748716	0.283453	-2.63423	0.00843294	0.162628
ENSG00000014919	COX15	1063.2	-0.0274562	0.121467	-0.226036	0.821173	0.980601
ENSG00000015133	CCDC88C	1168.68	-0.0878363	0.200985	-0.437019	0.662097	0.959055
ENSG00000015153	YAF2	250.56	-0.0621054	0.194444	-0.319438	0.749394	0.973269
ENSG00000015171	ZMYND11	1255.79	0.077772	0.116113	0.669799	0.502986	0.922217
ENSG00000015285	WAS	3045.36	-0.0128464	0.14905	-0.0861877	0.931317	0.993788
ENSG00000015413	DPEP1	0.600748	-0.0692308	0.169423	-0.385717	0.699706	NA
ENSG00000015475	BID	803.904	0.0290819	0.142234	0.204469	0.837987	0.983718
ENSG00000015479	MATR3	75.1785	-0.140855	0.211041	-0.6674	0.504517	0.922576
ENSG00000015520	NPC1L1	1.37723	-0.115962	0.225422	-0.508965	0.610777	NA
ENSG00000015532	XYLT2	789.731	-0.0655146	0.231688	-0.282775	0.77735	0.975832
ENSG00000015568	RGPD5	4.92421	-0.508939	0.31625	-1.62023	0.105182	NA
ENSG00000015676	NUDCD3	1765.52	-0.00524273	0.133749	-0.0391973	0.968733	0.997295
ENSG00000016391	CHDH	146.078	-0.393796	0.270186	-1.54976	0.121198	0.625918
ENSG00000016402	IL20RA	0.384715	-0.0770399	0.114022	-0.629174	0.529235	NA
ENSG00000016864	GLT8D1	1218.51	0.112932	0.146614	0.770258	0.441147	0.89938
ENSG00000017260	ATP2C1	2960.92	-0.184706	0.227043	-0.813539	0.415909	0.887987
ENSG00000017483	SLC38A5	752.147	0.293387	0.231071	1.26971	0.204186	0.747037
ENSG00000017797	RALBP1	2224.82	-0.065741	0.0950451	-0.691686	0.489135	0.917176
ENSG00000018189	RUFY3	526.539	0.074464	0.133196	0.559059	0.576121	0.941081
ENSG00000018280	SLC11A1	638.66	-1.98295	0.308741	-6.52931	6.60718e-11	4.39475e-08
ENSG00000018408	WWTR1	2.80247	-0.018083	0.263415	-0.0677737	0.945966	NA
ENSG00000018510	AGPS	2650.65	-0.108698	0.133149	-0.816367	0.41429	0.887645
ENSG00000018610	STEEP1	431.63	0.0129121	0.158913	0.081255	0.935239	0.993911
ENSG00000018699	TTC27	845.072	0.168504	0.197432	0.8535	0.393382	0.878414
ENSG00000018869	ZNF582	71.3504	0.160416	0.217651	0.737108	0.461057	0.906547
ENSG00000019102	VSIG2	210.798	-0.13309	0.278799	-0.47975	0.631405	0.953024
ENSG00000019144	PHLDB1	62.323	0.177225	0.268748	0.659283	0.509714	0.922604
ENSG00000019169	MARCO	13.6517	-0.794568	0.317098	-2.5411	0.0110504	0.189184
ENSG00000019186	CYP24A1	0.223013	-0.00721572	0.114022	-0.0632864	0.949538	NA
ENSG00000019485	PRDM11	361.192	0.21422	0.198158	1.08093	0.279728	0.81394
ENSG00000019549	SNAI2	0.424599	-0.00799817	0.114553	-0.0525754	0.95807	NA
ENSG00000019582	CD74	45688.9	-0.156515	0.171319	-0.91359	0.360932	0.864188
ENSG00000019991	HGF	1395.41	0.458833	0.2799	1.63968	0.101071	0.583728
ENSG00000019995	ZRANB1	347.09	-0.133276	0.151713	-0.878492	0.379677	0.872261
ENSG00000020129	NCDN	693.077	0.0194626	0.183364	0.106141	0.915471	0.991942
ENSG00000020181	ADGRA2	761.428	0.301244	0.230523	1.30688	0.191254	0.734016
ENSG00000020219	CCT8L1P	0.704939	0.0616814	0.153339	0.373074	0.709093	NA
ENSG00000020256	ZFP64	265.282	0.20539	0.15597	1.31687	0.187883	0.73108
ENSG00000020426	MNAT1	207.539	-0.0189061	0.163308	-0.115784	0.907824	0.991249
ENSG00000020577	SAMD4A	31.2928	-0.0428189	0.29043	-0.147371	0.882839	0.988646
ENSG00000020633	RUNX3	2382.92	0.418469	0.108765	3.84744	0.000119357	0.00860857
ENSG00000020922	MRE11	1295.85	-0.0974786	0.129278	-0.754024	0.450835	0.904025
ENSG00000021300	PLEKHB1	11.3671	0.153709	0.320669	0.477688	0.632872	0.953536
ENSG00000021355	SERPINB1	17108.1	0.0455257	0.164087	0.27745	0.781434	0.976166
ENSG00000021574	SPAST	755.281	-0.108595	0.213739	-0.508105	0.611379	0.94932
ENSG00000021645	NRXN3	0.62196	0.121026	0.128219	0.869165	0.384757	NA
ENSG00000021762	OSBPL5	636.513	-0.47907	0.230262	-2.08043	0.0374865	0.378061
ENSG00000021776	AQR	2061.53	-0.0169164	0.16055	-0.105366	0.916085	0.991979
ENSG00000021826	CPS1	12.2671	0.199617	0.3164	0.632879	0.526813	0.929204
ENSG00000021852	C8B	0.439308	-0.00783267	0.138478	-0.0448529	0.964225	NA
ENSG00000022267	FHL1	355.645	-0.508037	0.222899	-2.27934	0.0226467	0.289712
ENSG00000022277	RTF2	1461.16	-0.0659536	0.127297	-0.518111	0.604381	0.948565
ENSG00000022556	NLRP2	1442.67	-0.180435	0.311514	-0.579286	0.562396	0.936689
ENSG00000022567	SLC45A4	587.84	-0.382486	0.298807	-1.28038	0.200412	0.743195
ENSG00000022840	RNF10	3102.4	-0.140325	0.0980054	-1.4318	0.1522	0.68155
ENSG00000022976	ZNF839	209.718	0.0282865	0.186133	0.151972	0.879209	0.988099
ENSG00000023041	ZDHHC6	1409.65	0.0696918	0.139974	0.49789	0.618561	0.950347
ENSG00000023171	GRAMD1B	926.121	-0.310684	0.231295	-1.3432	0.179208	0.72102
ENSG00000023191	RNH1	1803.34	0.102362	0.190488	0.537368	0.591013	0.945653
ENSG00000023228	NDUFS1	2465.65	-0.0305075	0.128358	-0.237677	0.812131	0.979143
ENSG00000023287	RB1CC1	1151.37	-0.0949049	0.174081	-0.545196	0.585619	0.943917
ENSG00000023318	ERP44	2211.32	0.0917079	0.14024	0.653943	0.513149	0.923127
ENSG00000023330	ALAS1	4504.85	-0.525658	0.278122	-1.89055	0.0586839	0.469941
ENSG00000023445	BIRC3	215.309	0.0772152	0.282518	0.273442	0.784514	0.976177
ENSG00000023516	AKAP11	1414.81	-0.174163	0.186865	-0.93204	0.351316	0.859693
ENSG00000023572	GLRX2	331.996	0.187485	0.175828	1.06635	0.286266	0.819031
ENSG00000023608	SNAPC1	61.2441	0.00405389	0.240606	0.0168579	0.98655	0.998762
ENSG00000023697	DERA	678.956	0.0132438	0.173684	0.0762578	0.939214	0.993911
ENSG00000023734	STRAP	2288.64	0.103849	0.191716	0.541689	0.588032	0.945077
ENSG00000023839	ABCC2	42.766	-0.0363841	0.237516	-0.153118	0.878305	0.988099
ENSG00000023892	DEF6	1775.45	-0.0188601	0.209113	-0.0901885	0.928137	0.993788
ENSG00000023902	PLEKHO1	1217.92	-0.020822	0.290215	-0.0717479	0.942803	0.994979
ENSG00000023909	GCLM	390.87	-0.348798	0.254207	-1.37236	0.16995	0.708482
ENSG00000024048	UBR2	1891.43	-0.0909297	0.122827	-0.740313	0.45911	0.906547
ENSG00000024422	EHD2	163.873	0.126209	0.255854	0.493245	0.62184	0.950689
ENSG00000024526	DEPDC1	522.699	-0.224936	0.232365	-0.968136	0.332977	0.850948
ENSG00000024862	CCDC28A	485.476	0.128743	0.135497	0.950141	0.342041	0.856365
ENSG00000025039	RRAGD	1257.8	-0.234883	0.149746	-1.56853	0.116758	0.617994
ENSG00000025156	HSF2	503.318	0.0201534	0.15675	0.128579	0.897691	0.990171
ENSG00000025293	PHF20	1397.83	-0.0206252	0.107132	-0.192522	0.847333	0.985035
ENSG00000025423	HSD17B6	9.15627	0.134312	0.317972	0.423059	0.672252	0.962058
ENSG00000025434	NR1H3	314.602	0.619786	0.172624	3.58926	0.000331613	0.0197855
ENSG00000025708	TYMP	1402.1	0.0832623	0.175663	0.473992	0.635505	0.954004
ENSG00000025770	NCAPH2	1231	0.186803	0.144329	1.29426	0.195575	0.739328
ENSG00000025772	TOMM34	720.549	0.258146	0.162782	1.58581	0.112783	0.61011
ENSG00000025796	SEC63	2707.34	0.00193097	0.142714	0.0135313	0.989204	0.99877
ENSG00000025800	KPNA6	1833.28	-0.163846	0.118736	-1.37991	0.167613	0.705212
ENSG00000026025	VIM	8518.64	-0.148356	0.18191	-0.815545	0.414761	0.887841
ENSG00000026036	RTEL1-TNFRSF6B	77.1833	0.182703	0.254792	0.716691	0.473565	0.910968
ENSG00000026103	FAS	366.825	0.145826	0.160942	0.906125	0.36487	0.867611
ENSG00000026297	RNASET2	904.61	0.0912281	0.185159	0.492716	0.622213	0.950714
ENSG00000026508	CD44	9959.63	-0.060292	0.272893	-0.220934	0.825144	0.981041
ENSG00000026652	AGPAT4	292.645	-0.226809	0.2763	-0.820777	0.411773	0.88607
ENSG00000026751	SLAMF7	127.73	-0.961142	0.316992	-3.05599	0.00224319	0.0731135
ENSG00000026950	BTN3A1	636.365	0.00616883	0.217154	0.0284071	0.977337	0.998586
ENSG00000027001	MIPEP	333.767	0.244442	0.198027	1.23449	0.217021	0.759455
ENSG00000027075	PRKCH	142.369	-0.282536	0.266232	-1.06108	0.288654	0.820601
ENSG00000027644	INSRR	2.33081	0.169587	0.280449	0.602592	0.54678	NA
ENSG00000027697	IFNGR1	2856.03	-0.121257	0.165581	-0.732324	0.463971	0.908076
ENSG00000027847	B4GALT7	431.714	0.375336	0.169464	2.21472	0.0267796	0.317198
ENSG00000027869	SH2D2A	79.3129	0.844889	0.286801	2.94331	0.00324724	0.0911555
ENSG00000028116	VRK2	333.28	0.000731737	0.187612	0.00390191	0.996887	0.999279
ENSG00000028137	TNFRSF1B	3639.83	-0.272069	0.155526	-1.74933	0.0802337	0.536423
ENSG00000028203	VEZT	1162.89	0.0837042	0.127823	0.654851	0.512564	0.922973
ENSG00000028277	POU2F2	681.38	0.0180016	0.271025	0.0664285	0.947037	0.995199
ENSG00000028310	BRD9	996.326	0.153779	0.121469	1.26597	0.205524	0.748866
ENSG00000028528	SNX1	3521.8	-0.0784797	0.0773886	-1.0141	0.310535	0.837976
ENSG00000028839	TBPL1	389.778	0.0533153	0.252565	0.211114	0.832798	0.98266
ENSG00000029153	ARNTL2	574.688	0.0522179	0.22982	0.227225	0.820249	0.980515
ENSG00000029363	BCLAF1	3587.41	0.0244836	0.16188	0.151248	0.87978	0.988099
ENSG00000029364	SLC39A9	2492.75	-0.0885636	0.107296	-0.825415	0.409136	0.885424
ENSG00000029534	ANK1	903.356	0.499206	0.302257	1.65281	0.0983703	0.576954
ENSG00000029639	TFB1M	253.263	0.353111	0.169164	2.08728	0.0368626	0.375718
ENSG00000029725	RABEP1	1558.16	0.100825	0.136644	0.737878	0.460588	0.906547
ENSG00000029993	HMGB3	1679.22	-0.140532	0.179558	-0.78266	0.433827	0.896559
ENSG00000030066	NUP160	2567.84	-0.0174231	0.150387	-0.115856	0.907767	0.991249
ENSG00000030110	BAK1	831.008	-0.0544	0.106007	-0.513167	0.607834	0.948658
ENSG00000030304	MUSK	6.57903	1.09599	0.303737	3.57071	0.000356019	0.0209631
ENSG00000030419	IKZF2	259.51	-0.0529292	0.281233	-0.188177	0.850738	0.985493
ENSG00000030582	GRN	12632	-0.0272197	0.196045	-0.138843	0.889574	0.989605
ENSG00000031003	FAM13B	1330.16	0.00894145	0.134056	0.0667001	0.94682	0.995199
ENSG00000031081	ARHGAP31	648.9	-0.489277	0.207115	-2.36239	0.0181573	0.25689
ENSG00000031691	CENPQ	174.339	0.145802	0.21585	0.675656	0.499259	0.921216
ENSG00000031698	SARS1	2023.12	0.0723455	0.0966014	0.748907	0.453913	0.904653
ENSG00000031823	RANBP3	1162.51	0.111637	0.126729	0.880908	0.378368	0.871782
ENSG00000032219	ARID4A	870.481	-0.0580476	0.152363	-0.380989	0.703211	0.96653
ENSG00000032389	EIPR1	697.144	0.21135	0.157322	1.34341	0.17914	0.72102
ENSG00000032444	PNPLA6	1852.55	0.151649	0.219193	0.691842	0.489036	0.917176
ENSG00000032742	IFT88	258.294	0.0369839	0.135815	0.272323	0.785374	0.976202
ENSG00000033011	ALG1	431.188	0.39655	0.187336	2.11672	0.034284	0.359815
ENSG00000033030	ZCCHC8	907.272	-0.0401957	0.116738	-0.344326	0.730601	0.969976
ENSG00000033050	ABCF2	449.77	0.174567	0.210111	0.8308	0.406086	0.8839
ENSG00000033100	CHPF2	2214.83	0.201716	0.162927	1.23806	0.215693	0.759015
ENSG00000033122	LRRC7	45.1669	0.493	0.267234	1.84204	0.0654699	0.492987
ENSG00000033170	FUT8	924.773	-0.122914	0.270604	-0.454237	0.649658	0.956232
ENSG00000033178	UBA6	1591.43	-0.137522	0.183255	-0.750461	0.452977	0.904139
ENSG00000033327	GAB2	2260.46	0.0858805	0.132586	0.64773	0.517159	0.924882
ENSG00000033627	ATP6V0A1	2757.37	-0.216832	0.171422	-1.2649	0.205906	0.749577
ENSG00000033800	PIAS1	1757.6	-0.140277	0.127879	-1.09696	0.272658	0.808341
ENSG00000033867	SLC4A7	664.237	-0.0242361	0.181153	-0.13379	0.893568	0.989737
ENSG00000034053	APBA2	76.7026	0.0743301	0.318714	0.233296	0.815532	0.979164
ENSG00000034152	MAP2K3	1584.53	-0.109686	0.146033	-0.751094	0.452596	0.904025
ENSG00000034239	EFCAB1	2.71276	-0.447856	0.221178	-2.73534	0.0062315	NA
ENSG00000034510	TMSB10	11398.4	0.296692	0.192343	1.54252	0.122947	0.629598
ENSG00000034533	ASTE1	240.309	0.0203228	0.137308	0.148017	0.88233	0.988507
ENSG00000034677	RNF19A	739.609	-0.235248	0.145603	-1.61567	0.106166	0.596945
ENSG00000034693	PEX3	335.643	-0.213467	0.137237	-1.55549	0.11983	0.624975
ENSG00000034713	GABARAPL2	1362.41	-0.418867	0.104559	-4.00597	6.17631e-05	0.00506486
ENSG00000035115	SH3YL1	409.05	0.105938	0.137521	0.770318	0.441112	0.89938
ENSG00000035141	FAM136A	1452.03	0.25145	0.20983	1.19836	0.230777	0.771534
ENSG00000035403	VCL	6556.99	-0.518222	0.264799	-1.95737	0.0503037	0.434329
ENSG00000035499	DEPDC1B	618.434	0.0120174	0.167768	0.0716373	0.942891	0.994979
ENSG00000035664	DAPK2	89.3476	-0.379249	0.322627	-1.17799	0.238802	0.779045
ENSG00000035681	NSMAF	2841.38	0.224386	0.160018	1.40226	0.160837	0.696521
ENSG00000035687	ADSS2	1344.59	0.0124146	0.149574	0.0830032	0.933849	0.993911
ENSG00000035720	STAP1	545.912	0.175846	0.18437	0.953709	0.340231	0.856019
ENSG00000035862	TIMP2	2033.9	-0.314536	0.12656	-2.48529	0.0129446	0.207935
ENSG00000035928	RFC1	1889.86	0.0208338	0.114815	0.181458	0.856008	0.986653
ENSG00000036054	TBC1D23	904.739	0.0174804	0.151319	0.115524	0.90803	0.991266
ENSG00000036257	CUL3	1519.62	-0.107857	0.122049	-0.883731	0.376841	0.871782
ENSG00000036448	MYOM2	44.4506	-0.315021	0.297977	-1.05608	0.290931	0.823457
ENSG00000036530	CYP46A1	0.508282	0.0577998	0.14307	0.414255	0.678687	NA
ENSG00000036549	ZZZ3	1270.24	0.0365739	0.133213	0.274558	0.783656	0.976177
ENSG00000036565	SLC18A1	10.1304	0.958239	0.319725	2.94694	0.00320932	0.0909089
ENSG00000036672	USP2	28.1627	0.24518	0.322184	0.762162	0.445963	0.900528
ENSG00000037042	TUBG2	136.958	0.0604116	0.183919	0.328398	0.742611	0.971654
ENSG00000037241	RPL26L1	368.629	0.214033	0.239178	0.894949	0.370814	0.871515
ENSG00000037280	FLT4	12.5783	0.0281482	0.322622	0.0872153	0.9305	0.993788
ENSG00000037474	NSUN2	1891.29	0.23087	0.107853	2.14059	0.032307	0.350671
ENSG00000037637	FBXO42	908.844	0.00442491	0.0957687	0.0462048	0.963147	0.997118
ENSG00000037749	MFAP3	708.717	-0.276806	0.209113	-1.32374	0.18559	0.728561
ENSG00000037757	MRI1	384.277	0.205433	0.189249	1.08546	0.27772	0.811527
ENSG00000037897	METTL1	216.386	0.427453	0.209961	2.03573	0.0417771	0.396316
ENSG00000038002	AGA	635.002	0.0357698	0.139328	0.256741	0.797379	0.97827
ENSG00000038210	PI4K2B	713.476	-0.217797	0.200001	-1.08905	0.276132	0.810985
ENSG00000038219	BOD1L1	1968.02	-0.155522	0.162621	-0.956352	0.338894	0.855044
ENSG00000038274	MAT2B	2001.73	0.0194867	0.150144	0.12979	0.896733	0.990171
ENSG00000038358	EDC4	1611.73	0.123899	0.13931	0.889373	0.373803	0.871782
ENSG00000038382	TRIO	3123.78	0.233787	0.1199	1.94984	0.0511949	0.43832
ENSG00000038427	VCAN	7609.2	-1.14915	0.177478	-6.47496	9.48344e-11	5.6771e-08
ENSG00000038532	CLEC16A	865.182	-0.0857424	0.159054	-0.539064	0.589843	0.945213
ENSG00000038945	MSR1	34.4441	-0.821682	0.244665	-3.35053	0.000806561	0.037429
ENSG00000039068	CDH1	53.9572	-0.0938122	0.319966	-0.293409	0.769209	0.975528
ENSG00000039123	MTREX	1997.61	0.0675695	0.156616	0.431441	0.666148	0.960078
ENSG00000039139	DNAH5	0.336479	0.0213524	0.131659	0.162936	0.870569	NA
ENSG00000039319	ZFYVE16	1090.39	-0.357461	0.153494	-2.32887	0.0198658	0.268854
ENSG00000039523	RIPOR1	925.413	0.0306783	0.166403	0.184357	0.853733	0.986247
ENSG00000039560	RAI14	178.735	-0.559587	0.305737	-1.89098	0.0586269	0.469826
ENSG00000039600	SOX30	0.5339	0.0764157	0.148145	0.494184	0.621177	NA
ENSG00000039650	PNKP	886.304	-0.0710492	0.208189	-0.341256	0.732911	0.970746
ENSG00000039987	BEST2	1.68655	-0.120198	0.222833	-0.53877	0.590046	NA
ENSG00000040199	PHLPP2	189.362	-0.0548222	0.176592	-0.310445	0.756222	0.975075
ENSG00000040275	SPDL1	707.17	-0.0348606	0.221906	-0.157105	0.875162	0.988085
ENSG00000040341	STAU2	932.471	-0.104231	0.153145	-0.680627	0.496107	0.9199
ENSG00000040487	SLC66A1	395.089	0.07422	0.186698	0.397539	0.69097	0.964211
ENSG00000040531	CTNS	847.707	-0.0328539	0.163688	-0.200712	0.840923	0.983718
ENSG00000040608	RTN4R	59.9902	0.255844	0.288026	0.887972	0.374556	0.871782
ENSG00000040633	PHF23	1759.75	-0.0508369	0.129066	-0.39388	0.69367	0.964211
ENSG00000040731	CDH10	1.56397	-0.0867857	0.170541	-0.541399	0.588233	NA
ENSG00000040933	INPP4A	1371.38	-0.318294	0.122048	-2.60794	0.00910883	0.170224
ENSG00000041353	RAB27B	3511.22	-0.304954	0.248838	-1.22556	0.220366	0.762534
ENSG00000041357	PSMA4	2574.78	0.109592	0.193959	0.565039	0.572047	0.940624
ENSG00000041515	MYO16	11.0684	-0.416504	0.258127	-1.75885	0.078603	0.531834
ENSG00000041802	LSG1	1239.33	0.0346848	0.117658	0.29479	0.768154	0.975103
ENSG00000041880	PARP3	123.209	0.373354	0.175644	2.12466	0.0336149	0.357637
ENSG00000041982	TNC	7.34817	0.835686	0.320757	2.59996	0.00932358	0.171966
ENSG00000041988	THAP3	272.073	0.210291	0.204991	1.02575	0.305011	0.834997
ENSG00000042062	RIPOR3	579.595	0.0157258	0.301125	0.0522343	0.958342	0.996286
ENSG00000042088	TDP1	1051.05	-0.0854104	0.0992706	-0.860382	0.389578	0.876851
ENSG00000042286	AIFM2	73.1638	0.34221	0.252328	1.3555	0.175257	0.717166
ENSG00000042304	C2orf83	0.52076	-0.105173	0.122657	-0.816949	0.413958	NA
ENSG00000042317	SPATA7	128.607	0.150363	0.182142	0.825475	0.409102	0.885424
ENSG00000042429	MED17	101.709	0.259161	0.183857	1.40927	0.158755	0.692464
ENSG00000042445	RETSAT	914.904	0.00394674	0.194711	0.0202703	0.983828	0.998586
ENSG00000042493	CAPG	7824.92	0.14901	0.218064	0.683332	0.494397	0.919424
ENSG00000042753	AP2S1	1483.03	-0.00816048	0.205176	-0.0397723	0.968275	0.997295
ENSG00000042781	USH2A	0.674731	-0.018838	0.151548	-0.117641	0.906352	NA
ENSG00000042813	ZPBP	0.34889	0.0163351	0.114054	0.126715	0.899166	NA
ENSG00000042832	TG	4.00194	-0.413577	0.311834	-1.31611	0.188138	NA
ENSG00000042980	ADAM28	2589.12	0.117478	0.212695	0.552339	0.580716	0.942443
ENSG00000043093	DCUN1D1	1178.89	-0.138179	0.183399	-0.753459	0.451174	0.904025
ENSG00000043143	JADE2	1151.7	0.268247	0.132453	2.02519	0.0428475	0.400996
ENSG00000043462	LCP2	2432.17	-0.300882	0.130255	-2.30993	0.0208919	0.277038
ENSG00000043514	TRIT1	441.479	0.113159	0.19489	0.580643	0.561481	0.936271
ENSG00000043591	ADRB1	21.8141	0.429774	0.304238	1.41282	0.157709	0.690429
ENSG00000044090	CUL7	702	0.146119	0.18272	0.799652	0.423912	0.891874
ENSG00000044115	CTNNA1	2999.82	0.0550527	0.118364	0.465118	0.641847	0.955533
ENSG00000044446	PHKA2	1168.27	-0.0254198	0.14205	-0.178947	0.857979	0.986767
ENSG00000044459	CNTLN	383.246	-0.0806542	0.180837	-0.446046	0.655564	0.957554
ENSG00000044524	EPHA3	0.500317	0.0559739	0.142796	0.402932	0.686999	NA
ENSG00000044574	HSPA5	18533	0.138956	0.142784	0.973196	0.330456	0.849798
ENSG00000046604	DSG2	355.822	-0.0942296	0.286524	-0.328843	0.742274	0.971654
ENSG00000046647	GEMIN8	228.969	0.241612	0.136098	1.77504	0.075891	0.52566
ENSG00000046651	OFD1	717.634	-0.216896	0.145226	-1.49344	0.135321	0.650039
ENSG00000046653	GPM6B	53.4692	-0.224112	0.258431	-0.867199	0.385833	0.874909
ENSG00000046889	PREX2	2.72707	-0.549692	0.247324	-2.62383	0.00869476	NA
ENSG00000047056	WDR37	1684.43	-0.201235	0.117671	-1.71013	0.0872411	0.554205
ENSG00000047188	YTHDC2	1115.97	-0.0838912	0.144584	-0.580235	0.561756	0.936382
ENSG00000047230	CTPS2	554.594	0.0832892	0.139088	0.598812	0.549298	0.935307
ENSG00000047249	ATP6V1H	1083.65	-0.013234	0.139706	-0.0947286	0.92453	0.993174
ENSG00000047315	POLR2B	4050.14	-0.0275972	0.148059	-0.186393	0.852136	0.985612
ENSG00000047346	FAM214A	497.164	-0.222129	0.137047	-1.62082	0.105056	0.594052
ENSG00000047365	ARAP2	369.674	-0.136318	0.223225	-0.610632	0.541444	0.933158
ENSG00000047410	TPR	4934.13	-0.000526307	0.122106	-0.00430946	0.996562	0.999156
ENSG00000047457	CP	4.56093	0.178307	0.309631	0.57319	0.566516	NA
ENSG00000047578	KATNIP	545.774	0.0692088	0.139183	0.497231	0.619026	0.950347
ENSG00000047579	DTNBP1	619.726	0.110473	0.162007	0.681906	0.495298	0.919812
ENSG00000047597	XK	394.425	-0.384979	0.254698	-1.5116	0.130636	0.642208
ENSG00000047617	ANO2	2.68742	0.0873067	0.234583	0.376619	0.706457	NA
ENSG00000047621	C12orf4	529.085	-0.175115	0.12539	-1.39659	0.162535	0.69822
ENSG00000047634	SCML1	229.924	-0.392081	0.151324	-2.59106	0.00956817	0.173866
ENSG00000047644	WWC3	830.154	-0.125012	0.130409	-0.958628	0.337746	0.854313
ENSG00000047648	ARHGAP6	568.021	-0.402477	0.314578	-1.28081	0.200261	0.743195
ENSG00000047662	FAM184B	10.216	0.169024	0.321926	0.52227	0.601483	0.946973
ENSG00000047849	MAP4	3150.29	0.0937614	0.135592	0.6915	0.489251	0.917263
ENSG00000047932	GOPC	940.433	0.00966507	0.141421	0.068343	0.945513	0.995129
ENSG00000048028	USP28	690.785	0.0314263	0.158438	0.198361	0.842763	0.983718
ENSG00000048052	HDAC9	319.332	-0.0852383	0.296846	-0.287217	0.773946	0.975732
ENSG00000048140	TSPAN17	465.665	0.156192	0.122452	1.27549	0.202135	0.744576
ENSG00000048162	NOP16	585.896	0.369923	0.202011	1.83116	0.0670767	0.498284
ENSG00000048342	CC2D2A	15.2554	-0.652638	0.309196	-2.10243	0.0355159	0.368475
ENSG00000048392	RRM2B	700.15	-0.156682	0.15364	-1.01983	0.307807	0.835915
ENSG00000048405	ZNF800	523.964	-0.0155303	0.152649	-0.101741	0.918962	0.9927
ENSG00000048462	TNFRSF17	0.626496	-0.12004	0.127454	-0.93458	0.350005	NA
ENSG00000048471	SNX29	1238.75	-0.135554	0.217836	-0.622264	0.533768	0.932107
ENSG00000048540	LMO3	1.30681	0.0374261	0.217786	0.174871	0.861181	NA
ENSG00000048544	MRPS10	1059.39	-0.0337948	0.187958	-0.179804	0.857306	0.986767
ENSG00000048649	RSF1	1089.52	-0.0722673	0.137897	-0.524068	0.600231	0.946344
ENSG00000048707	VPS13D	1546.1	-0.174591	0.127074	-1.37394	0.169462	0.707763
ENSG00000048740	CELF2	4941.72	-0.0530733	0.105955	-0.500902	0.61644	0.950347
ENSG00000048828	FAM120A	3644.93	0.049379	0.130411	0.378643	0.704953	0.96653
ENSG00000048991	R3HDM1	1258.4	0.0636999	0.180977	0.351989	0.724846	0.969561
ENSG00000049089	COL9A2	315.78	0.092333	0.303085	0.304603	0.760669	0.975075
ENSG00000049130	KITLG	8.53864	0.370763	0.321369	1.1637	0.244546	0.784166
ENSG00000049167	ERCC8	188.559	0.109499	0.167466	0.653885	0.513186	0.923127
ENSG00000049192	ADAMTS6	12.7426	0.0146392	0.320434	0.0455735	0.96365	0.997118
ENSG00000049239	H6PD	2095.26	-0.53134	0.285174	-1.86388	0.0623389	0.480323
ENSG00000049245	VAMP3	1512.24	-0.28015	0.128086	-2.1872	0.028728	0.330722
ENSG00000049246	PER3	187.96	-0.570686	0.166323	-3.4303	0.000602917	0.0303774
ENSG00000049247	UTS2	119.925	-0.347191	0.232028	-1.75728	0.0788703	0.532196
ENSG00000049249	TNFRSF9	69.6041	-0.645355	0.274377	-2.35324	0.0186106	0.259885
ENSG00000049283	EPN3	0.466946	0.127053	0.142514	0.82604	0.408781	NA
ENSG00000049323	LTBP1	3072.15	-0.372659	0.282556	-1.3676	0.171436	0.709732
ENSG00000049449	RCN1	296.39	0.46449	0.259979	1.78686	0.0739609	0.522451
ENSG00000049540	ELN	134.419	0.0798531	0.316414	0.252444	0.800698	0.978789
ENSG00000049541	RFC2	1281.36	0.0427441	0.0982588	0.435016	0.663551	0.959678
ENSG00000049618	ARID1B	1972.76	0.0541335	0.123064	0.439883	0.660022	0.95901
ENSG00000049656	CLPTM1L	1964.82	0.128216	0.121311	1.05693	0.290544	0.822781
ENSG00000049759	NEDD4L	206.836	0.0464308	0.203263	0.228415	0.819324	0.98024
ENSG00000049768	FOXP3	12.7107	-0.37906	0.319222	-1.18629	0.235508	0.775033
ENSG00000049769	PPP1R3F	34.5701	-0.0413508	0.271738	-0.152307	0.878944	0.988099
ENSG00000049860	HEXB	5221.37	0.0773263	0.220917	0.350029	0.726317	0.969561
ENSG00000049883	PTCD2	388.63	0.0765101	0.122501	0.624573	0.532251	0.931623
ENSG00000050130	JKAMP	1065.82	-0.0284172	0.123729	-0.229676	0.818344	0.980103
ENSG00000050165	DKK3	0.420408	-0.0307128	0.114615	-0.271722	0.785836	NA
ENSG00000050327	ARHGEF5	62.6119	-0.704672	0.306839	-2.29665	0.0216386	0.281395
ENSG00000050344	NFE2L3	369.441	0.245793	0.161336	1.52347	0.127642	0.635855
ENSG00000050393	MCUR1	887.356	-0.174082	0.250308	-0.695512	0.486734	0.917094
ENSG00000050405	LIMA1	582.134	0.108504	0.176271	0.615554	0.538189	0.932696
ENSG00000050426	LETMD1	1842.15	0.212779	0.118581	1.79435	0.072758	0.519209
ENSG00000050438	SLC4A8	253.446	0.318631	0.277189	1.14932	0.250424	0.789073
ENSG00000050555	LAMC3	10.2717	0.972392	0.31767	3.01216	0.002594	0.0796336
ENSG00000050628	PTGER3	349.491	-0.429212	0.165999	-2.5855	0.00972382	0.175508
ENSG00000050730	TNIP3	23.2034	0.270587	0.322454	0.842998	0.39923	0.880645
ENSG00000050748	MAPK9	1128.33	-0.0714294	0.115491	-0.618497	0.536248	0.932603
ENSG00000050767	COL23A1	120.488	-0.00669954	0.233532	-0.0286788	0.977121	0.998586
ENSG00000050820	BCAR1	202.993	-0.104127	0.313363	-0.332437	0.739559	0.971654
ENSG00000051009	FAM160A2	1402.88	-0.214136	0.254197	-0.842384	0.399573	0.880645
ENSG00000051108	HERPUD1	1161.21	-0.345999	0.151697	-2.28083	0.0225588	0.289588
ENSG00000051128	HOMER3	298.167	0.276366	0.198012	1.3958	0.162776	0.698573
ENSG00000051180	RAD51	649.169	-0.0765091	0.138931	-0.550707	0.581835	0.942502
ENSG00000051341	POLQ	1155.99	-0.122794	0.172927	-0.710113	0.477634	0.912737
ENSG00000051382	PIK3CB	2776.52	-0.550637	0.170642	-3.22686	0.00125156	0.0494183
ENSG00000051523	CYBA	3854.26	0.11832	0.210248	0.562768	0.573593	0.941081
ENSG00000051596	THOC3	332.731	0.308276	0.22141	1.39244	0.163791	0.700212
ENSG00000051620	HEBP2	1018.01	-0.0128498	0.105471	-0.121834	0.90303	0.990868
ENSG00000051825	MPHOSPH9	1088.42	-0.106534	0.135286	-0.787476	0.431003	0.89538
ENSG00000052126	PLEKHA5	352.202	-0.0258024	0.159283	-0.161995	0.87131	0.987496
ENSG00000052344	PRSS8	4.64107	-0.126948	0.275443	-0.457314	0.647445	NA
ENSG00000052723	SIKE1	1014.29	0.0500441	0.139975	0.357527	0.720698	0.968478
ENSG00000052749	RRP12	925.587	0.341337	0.150103	2.27396	0.0229686	0.292548
ENSG00000052795	FNIP2	1399.15	-0.406588	0.167102	-2.4332	0.0149662	0.229471
ENSG00000052802	MSMO1	2513.42	-0.327832	0.219977	-1.49034	0.136135	0.651089
ENSG00000052841	TTC17	2733.83	0.0524019	0.183748	0.285182	0.775505	0.975799
ENSG00000052850	ALX4	0.716404	0.0438379	0.171995	0.261913	0.793389	NA
ENSG00000053108	FSTL4	8.63302	-0.354154	0.322223	-1.10059	0.271074	0.807435
ENSG00000053254	FOXN3	1596.26	-0.264007	0.153611	-1.71867	0.0856738	0.550277
ENSG00000053328	METTL24	0.647403	-0.0354999	0.148741	-0.277812	0.781157	NA
ENSG00000053371	AKR7A2	849.035	0.134122	0.153904	0.871471	0.383497	0.874547
ENSG00000053372	MRTO4	1105.11	0.404894	0.236961	1.70875	0.0874973	0.555056
ENSG00000053438	NNAT	16.9196	0.387638	0.302436	1.27821	0.201175	0.743195
ENSG00000053501	USE1	353.964	0.343994	0.168741	2.0384	0.0415103	0.396256
ENSG00000053524	MCF2L2	37.559	-0.210097	0.322624	-0.650629	0.515286	0.924109
ENSG00000053702	NRIP2	84.0622	-0.214257	0.216623	-0.988651	0.322834	0.845536
ENSG00000053747	LAMA3	6.34063	0.0889921	0.322625	0.275188	0.783172	0.976166
ENSG00000053770	AP5M1	1088.98	-0.0616841	0.192386	-0.320639	0.748484	0.973266
ENSG00000053900	ANAPC4	987.921	0.0361852	0.109538	0.33034	0.741143	0.971654
ENSG00000053918	KCNQ1	609.051	-0.228802	0.29895	-0.770734	0.440864	0.89938
ENSG00000054116	TRAPPC3	1314.66	-0.0820586	0.148069	-0.554196	0.579444	0.941827
ENSG00000054118	THRAP3	4436.61	-0.0155897	0.0944382	-0.165077	0.868883	0.987046
ENSG00000054148	PHPT1	865.966	0.327239	0.161245	2.02942	0.0424158	0.398819
ENSG00000054179	ENTPD2	1.82814	-0.0572568	0.276412	-0.209609	0.833973	NA
ENSG00000054219	LY75	396.724	0.16524	0.215468	0.766891	0.443146	0.900258
ENSG00000054267	ARID4B	1101.39	-0.0846991	0.1522	-0.556499	0.57787	0.941152
ENSG00000054277	OPN3	159.266	0.35533	0.202072	1.75854	0.0786549	0.531839
ENSG00000054282	SDCCAG8	782.937	0.115647	0.1626	0.711226	0.476944	0.912278
ENSG00000054356	PTPRN	9.29078	0.256386	0.321692	0.79947	0.424018	0.891888
ENSG00000054392	HHAT	49.7072	0.118211	0.23862	0.495038	0.620574	0.950689
ENSG00000054523	KIF1B	909.439	-0.421857	0.147075	-2.8683	0.00412678	0.105424
ENSG00000054598	FOXC1	0.359061	0.0227043	0.133615	0.17177	0.863618	NA
ENSG00000054611	TBC1D22A	876.65	0.0882005	0.16577	0.532056	0.594688	0.945894
ENSG00000054654	SYNE2	73.9438	-0.185019	0.318991	-0.580375	0.561662	0.936312
ENSG00000054690	PLEKHH1	4.91866	-0.475774	0.317095	-1.49301	0.135434	NA
ENSG00000054793	ATP9A	285.741	-0.73569	0.20728	-3.54826	0.000387781	0.021969
ENSG00000054938	CHRDL2	0.393157	-0.113421	0.137257	-0.784671	0.432646	NA
ENSG00000054965	FAM168A	1552.58	-0.213113	0.216109	-0.986113	0.324078	0.845882
ENSG00000054967	RELT	862.594	0.141621	0.172673	0.82014	0.412136	0.88652
ENSG00000054983	GALC	2132.98	0.271402	0.250459	1.08363	0.27853	0.812559
ENSG00000055044	NOP58	1497.49	0.30326	0.14206	2.13474	0.0327825	0.353912
ENSG00000055070	SZRD1	2278.3	0.0255536	0.101837	0.250927	0.801871	0.978789
ENSG00000055118	KCNH2	1057.24	-0.100416	0.320771	-0.313134	0.754179	0.97498
ENSG00000055130	CUL1	2261.66	-0.0436363	0.141855	-0.307615	0.758375	0.975075
ENSG00000055147	FAM114A2	599.109	-0.0317936	0.136425	-0.233047	0.815725	0.979164
ENSG00000055163	CYFIP2	2925.55	-0.498581	0.27659	-1.80299	0.0713891	0.513172
ENSG00000055208	TAB2	2181.16	-0.263126	0.175266	-1.50131	0.133276	0.646458
ENSG00000055211	GINM1	404.981	-0.0901181	0.140707	-0.640499	0.521848	0.927665
ENSG00000055332	EIF2AK2	1434.37	-0.147097	0.145597	-1.01032	0.312341	0.838804
ENSG00000055483	USP36	1346.46	0.247488	0.12583	1.96679	0.0492074	0.430632
ENSG00000055609	KMT2C	3203.53	-0.243407	0.15193	-1.6021	0.109133	0.602126
ENSG00000055732	MCOLN3	61.9386	-0.0392146	0.318884	-0.123062	0.902058	0.990785
ENSG00000055813	CCDC85A	0.67714	-0.12222	0.151893	-0.795966	0.426052	NA
ENSG00000055917	PUM2	4173.9	-0.013912	0.141947	-0.0980085	0.921926	0.992993
ENSG00000055950	MRPL43	645.609	0.251028	0.176656	1.42094	0.155333	0.686424
ENSG00000055955	ITIH4	4.53765	-0.153708	0.306137	-0.504943	0.613599	NA
ENSG00000055957	ITIH1	1.59309	-0.00180474	0.268893	-0.00671572	0.994642	NA
ENSG00000056050	HPF1	429.443	0.03537	0.150619	0.234834	0.814338	0.979143
ENSG00000056097	ZFR	2131.41	-0.0151865	0.153454	-0.0989643	0.921167	0.992812
ENSG00000056277	ZNF280C	204.868	0.182796	0.175739	1.04025	0.298225	0.830868
ENSG00000056558	TRAF1	243.074	0.283258	0.236425	1.19801	0.230912	0.771534
ENSG00000056586	RC3H2	1721.15	-0.236779	0.131582	-1.79948	0.0719434	0.516194
ENSG00000056736	IL17RB	394.298	-0.407013	0.319045	-1.28449	0.198969	0.743042
ENSG00000056972	TRAF3IP2	643.55	-0.0147245	0.208855	-0.0704981	0.943797	0.995068
ENSG00000056998	GYG2	80.4114	-0.592807	0.23039	-2.57112	0.010137	0.18037
ENSG00000057019	DCBLD2	859.608	0.101456	0.2317	0.437863	0.661485	0.959055
ENSG00000057252	SOAT1	1386.87	0.0549848	0.23702	0.231993	0.816543	0.979308
ENSG00000057294	PKP2	20.9913	-0.547452	0.306419	-1.78204	0.0747429	0.524134
ENSG00000057468	MSH4	1.79442	0.144414	0.264577	0.549075	0.582954	NA
ENSG00000057608	GDI2	7916.87	0.125854	0.17107	0.735693	0.461917	0.906732
ENSG00000057657	PRDM1	192.114	-0.502216	0.235251	-2.13461	0.0327926	0.353912
ENSG00000057663	ATG5	752.125	-0.0368973	0.126258	-0.292244	0.7701	0.975707
ENSG00000057704	TMCC3	27.188	-0.392846	0.297632	-1.3179	0.187538	0.730762
ENSG00000057757	PITHD1	1028	-0.0281851	0.180564	-0.156097	0.875957	0.988085
ENSG00000057935	MTA3	483.185	-0.0207378	0.147307	-0.140778	0.888045	0.98939
ENSG00000058056	USP13	679.147	0.0192305	0.206248	0.0932474	0.925707	0.993371
ENSG00000058063	ATP11B	2662.63	-0.290966	0.158847	-1.83175	0.0669879	0.498284
ENSG00000058085	LAMC2	0.823435	-0.199731	0.186466	-1.13577	0.256054	NA
ENSG00000058091	CDK14	452.056	-0.0866362	0.171755	-0.50447	0.613931	0.950293
ENSG00000058262	SEC61A1	7086.55	0.067488	0.110105	0.612945	0.539913	0.932962
ENSG00000058272	PPP1R12A	2092.53	-0.186543	0.137919	-1.35257	0.176193	0.718496
ENSG00000058335	RASGRF1	33.7519	0.510635	0.322415	1.59125	0.111553	0.606824
ENSG00000058404	CAMK2B	47.9977	0.358534	0.316944	1.13707	0.255509	0.794304
ENSG00000058453	CROCC	184.591	-0.0765326	0.317017	-0.241368	0.80927	0.978789
ENSG00000058600	POLR3E	681.747	0.265265	0.13621	1.94747	0.0514786	0.44003
ENSG00000058668	ATP2B4	4171.04	-0.132717	0.192352	-0.689968	0.490214	0.917891
ENSG00000058673	ZC3H11A	4.26093	-0.313758	0.317315	-0.988856	0.322734	NA
ENSG00000058729	RIOK2	567.412	0.187436	0.144323	1.29875	0.194029	0.738255
ENSG00000058799	YIPF1	755.666	-0.137424	0.106424	-1.29127	0.196611	0.741205
ENSG00000058804	NDC1	1763.38	0.0496976	0.230059	0.21603	0.828965	0.981933
ENSG00000058866	DGKG	580.067	-0.900984	0.16505	-5.45772	4.823e-08	1.35338e-05
ENSG00000059122	FLYWCH1	761.953	0.16048	0.265633	0.604122	0.545763	0.933929
ENSG00000059145	UNKL	228.245	0.0696837	0.167057	0.417108	0.676599	0.96235
ENSG00000059377	TBXAS1	2141.84	-0.335673	0.182856	-1.8357	0.0664024	0.497298
ENSG00000059378	PARP12	416.749	0.0314122	0.212719	0.147675	0.882599	0.988585
ENSG00000059573	ALDH18A1	2419.68	0.173073	0.115711	1.49574	0.134722	0.648771
ENSG00000059588	TARBP1	1903.35	0.0607755	0.164462	0.369536	0.711728	0.967864
ENSG00000059691	GATB	665.62	0.253631	0.182419	1.39041	0.164406	0.701155
ENSG00000059728	MXD1	2506.39	-0.957615	0.119977	-7.98122	1.4489e-15	2.60208e-12
ENSG00000059758	CDK17	658.681	-0.221012	0.168217	-1.31387	0.188891	0.73129
ENSG00000059769	DNAJC25	157.95	-0.0595815	0.174102	-0.342271	0.732147	0.970745
ENSG00000059804	SLC2A3	8550.69	-0.745892	0.180937	-4.12243	3.74898e-05	0.00354357
ENSG00000059915	PSD	16.4471	-0.028576	0.317933	-0.0897592	0.928479	0.993788
ENSG00000060069	CTDP1	847.208	0.290996	0.214819	1.35456	0.175557	0.717543
ENSG00000060138	YBX3	2967.88	0.453738	0.195431	2.32174	0.0202469	0.271557
ENSG00000060140	STYK1	32.9705	-0.335657	0.299583	-1.11946	0.262943	0.801339
ENSG00000060237	WNK1	4797.03	-0.162696	0.141495	-1.14984	0.250211	0.789073
ENSG00000060303	RPS17P5	1.49251	-0.0411951	0.214826	-0.195676	0.844864	NA
ENSG00000060339	CCAR1	2321.53	0.127772	0.153969	0.829861	0.406617	0.883906
ENSG00000060491	OGFR	1012.71	0.134878	0.181055	0.744959	0.456297	0.905821
ENSG00000060558	GNA15	2370.4	0.146141	0.140698	1.03867	0.298957	0.83151
ENSG00000060566	CREB3L3	1.63802	0.308403	0.261608	1.19174	0.233363	NA
ENSG00000060642	PIGV	531.663	0.0901682	0.137619	0.65518	0.512352	0.922973
ENSG00000060656	PTPRU	33.1869	0.52262	0.256807	2.03137	0.0422177	0.398083
ENSG00000060688	SNRNP40	1407.44	0.135179	0.223016	0.60616	0.544408	0.933591
ENSG00000060718	COL11A1	21.0708	0.0648084	0.13592	0.513533	0.607579	0.948658
ENSG00000060749	QSER1	1053.44	0.0510387	0.164403	0.310456	0.756214	0.975075
ENSG00000060762	MPC1	519.619	0.0415754	0.198177	0.209808	0.833818	0.982688
ENSG00000060971	ACAA1	1464.51	0.0213485	0.153138	0.139406	0.889129	0.989605
ENSG00000060982	BCAT1	3473.16	0.0932947	0.200912	0.464359	0.64239	0.955533
ENSG00000061273	HDAC7	1418.7	0.104998	0.112776	0.931017	0.351845	0.860114
ENSG00000061337	LZTS1	8.37565	0.319516	0.272284	1.20414	0.228534	0.768734
ENSG00000061455	PRDM6	1.1979	-0.252877	0.218516	-1.19027	0.233941	NA
ENSG00000061656	SPAG4	98.9443	-0.0544109	0.305897	-0.177839	0.858849	0.986767
ENSG00000061676	NCKAP1	607.758	-0.633155	0.213478	-2.96593	0.0030177	0.0875346
ENSG00000061794	MRPS35	1017.26	0.219338	0.176192	1.24491	0.213166	0.756422
ENSG00000061918	GUCY1B1	863.664	-0.186596	0.268924	-0.70319	0.481937	0.915028
ENSG00000061936	SFSWAP	1159.72	0.178199	0.0909812	1.95861	0.0501585	0.433492
ENSG00000061938	TNK2	1838.02	0.189904	0.166059	1.14358	0.252797	0.791214
ENSG00000061987	MON2	1568.64	-0.1062	0.14832	-0.716019	0.473979	0.910968
ENSG00000062038	CDH3	1.02121	0.0841591	0.21715	0.387218	0.698595	NA
ENSG00000062194	GPBP1	1962.4	-0.0670464	0.0942792	-0.71115	0.476991	0.912278
ENSG00000062282	DGAT2	147.285	-0.370298	0.272856	-1.35703	0.174772	0.716768
ENSG00000062370	ZNF112	40.162	-0.0616761	0.289473	-0.212824	0.831464	0.98266
ENSG00000062485	CS	6048.49	0.0218713	0.135145	0.161837	0.871434	0.987496
ENSG00000062524	LTK	27.5745	0.135839	0.267405	0.507919	0.61151	0.94932
ENSG00000062582	MRPS24	5.10646	0.0648696	0.320033	0.202756	0.839326	NA
ENSG00000062598	ELMO2	1115.98	-0.324312	0.107355	-3.02094	0.00251995	0.0788429
ENSG00000062650	WAPL	2411.41	-0.0780306	0.136297	-0.572512	0.566975	0.938714
ENSG00000062716	VMP1	3317.47	0.0141819	0.123016	0.115286	0.908219	0.991285
ENSG00000062725	APPBP2	955.171	-0.0401535	0.134579	-0.298368	0.765423	0.975075
ENSG00000062822	POLD1	1444.21	0.302285	0.171582	1.76174	0.0781129	0.53037
ENSG00000063015	SEZ6	11.6353	-0.426525	0.316916	-1.34239	0.179469	0.72102
ENSG00000063046	EIF4B	17947.5	0.078393	0.128174	0.611616	0.540792	0.933145
ENSG00000063127	SLC6A16	89.2154	-0.526584	0.310853	-1.69457	0.0901572	0.560641
ENSG00000063169	BICRA	207.699	0.217342	0.18781	1.1572	0.247191	0.787102
ENSG00000063176	SPHK2	281.099	0.247324	0.185027	1.33663	0.181343	0.72332
ENSG00000063177	RPL18	15536.7	0.38245	0.142187	2.68977	0.00715017	0.146922
ENSG00000063180	CA11	50.6058	-0.194922	0.29379	-0.662622	0.507573	0.922604
ENSG00000063241	ISOC2	660.532	0.57532	0.214949	2.67644	0.00744085	0.150346
ENSG00000063244	U2AF2	4689.94	0.225396	0.15404	1.46323	0.143403	0.667983
ENSG00000063245	EPN1	1199.65	0.228574	0.166134	1.37585	0.168867	0.707023
ENSG00000063322	MED29	1013.5	-0.0042569	0.113329	-0.0375614	0.970037	0.99751
ENSG00000063438	AHRR	63.9674	0.138571	0.274088	0.505844	0.612966	0.949965
ENSG00000063587	ZNF275	525.306	-0.0315331	0.128062	-0.246229	0.805505	0.978789
ENSG00000063601	MTMR1	738.231	-0.359081	0.155763	-2.3053	0.02115	0.278674
ENSG00000063660	GPC1	17.7212	-0.0954003	0.318665	-0.298583	0.765258	0.975075
ENSG00000063761	ADCK1	192.403	0.270038	0.218317	1.23678	0.216168	0.759015
ENSG00000063854	HAGH	532.767	-0.101189	0.178728	-0.566139	0.571299	0.940584
ENSG00000063978	RNF4	2198.26	-0.0504105	0.117216	-0.430065	0.667148	0.960078
ENSG00000064012	CASP8	1084.1	-0.120915	0.123805	-0.976661	0.328737	0.848352
ENSG00000064042	LIMCH1	11.287	-0.758352	0.321478	-2.35036	0.0187554	0.260703
ENSG00000064102	INTS13	745.218	0.0370257	0.169963	0.217853	0.827544	0.981564
ENSG00000064115	TM7SF3	3735.52	0.0620111	0.12276	0.505142	0.613459	0.950293
ENSG00000064195	DLX3	2.14722	0.516925	0.26721	1.98204	0.0474751	NA
ENSG00000064199	SPA17	25.7701	0.0736604	0.300318	0.245796	0.80584	0.978789
ENSG00000064201	TSPAN32	1793.19	0.241544	0.199319	1.21182	0.22558	0.765385
ENSG00000064205	CCN5	0.42054	0.0718313	0.160397	0.404949	0.685515	NA
ENSG00000064225	ST3GAL6	819.59	0.0244521	0.165124	0.14809	0.882272	0.988507
ENSG00000064270	ATP2C2	145.749	-0.406225	0.245744	-1.92232	0.0545653	0.452338
ENSG00000064300	NGFR	1.58391	-0.00492358	0.222149	-0.0224539	0.982086	NA
ENSG00000064309	CDON	13	0.0460275	0.32161	0.14366	0.885769	0.989382
ENSG00000064313	TAF2	1178.61	-0.0289837	0.139427	-0.207881	0.835322	0.983064
ENSG00000064393	HIPK2	1745.47	-0.743057	0.250384	-2.96828	0.00299475	0.0872283
ENSG00000064419	TNPO3	2667.6	-0.0989426	0.100914	-0.980469	0.326854	0.847329
ENSG00000064489	BORCS8-MEF2B	1.28566	-0.290853	0.211962	-1.63137	0.102813	NA
ENSG00000064490	RFXANK	1086.85	0.130428	0.186767	0.69834	0.484965	0.916498
ENSG00000064545	TMEM161A	388.453	0.59327	0.193283	3.06914	0.00214679	0.0710023
ENSG00000064547	LPAR2	296.507	-0.00936887	0.181783	-0.051535	0.958899	0.99639
ENSG00000064601	CTSA	5720.28	0.0677661	0.179995	0.376491	0.706552	0.966777
ENSG00000064607	SUGP2	4429.57	-0.0103791	0.119871	-0.0865851	0.931001	0.993788
ENSG00000064651	SLC12A2	352.671	-0.548226	0.189482	-2.89296	0.00381628	0.100464
ENSG00000064652	SNX24	126.814	-0.476818	0.181321	-2.62925	0.00855746	0.164119
ENSG00000064655	EYA2	0.302752	-0.0537652	0.114022	-0.504856	0.61366	NA
ENSG00000064666	CNN2	5505.33	-0.0189916	0.1744	-0.108895	0.913286	0.991942
ENSG00000064687	ABCA7	1935.45	-0.218278	0.191767	-1.13824	0.255022	0.79383
ENSG00000064692	SNCAIP	0.979304	0.223776	0.196872	1.21217	0.225448	NA
ENSG00000064703	DDX20	792.581	0.107155	0.139576	0.767736	0.442644	0.900087
ENSG00000064726	BTBD1	1390.39	-0.0400838	0.128015	-0.313125	0.754186	0.97498
ENSG00000064763	FAR2	1574.18	-0.602829	0.228005	-2.64401	0.00819298	0.159718
ENSG00000064787	BCAS1	5.0206	-0.059149	0.273273	-0.21781	0.827577	NA
ENSG00000064886	CHI3L2	59.5142	-0.374691	0.262599	-1.42642	0.153748	0.684471
ENSG00000064932	SBNO2	1706.98	-0.120644	0.166606	-0.724134	0.468984	0.910296
ENSG00000064933	PMS1	445.749	0.110095	0.169595	0.649183	0.51622	0.924624
ENSG00000064961	HMG20B	1313.27	0.318206	0.168743	1.88573	0.0593314	0.470993
ENSG00000064989	CALCRL	154.752	-0.157397	0.203695	-0.772648	0.439731	0.898731
ENSG00000064995	TAF11	714.202	0.0378798	0.119753	0.316314	0.751764	0.974093
ENSG00000064999	ANKS1A	839.409	-0.0353574	0.140484	-0.251687	0.801283	0.978789
ENSG00000065000	AP3D1	3350.39	0.110968	0.117095	0.947677	0.343294	0.856916
ENSG00000065029	ZNF76	1100.43	-0.0155156	0.154811	-0.100221	0.920169	0.992779
ENSG00000065054	SLC9A3R2	14.4901	0.204742	0.304981	0.672295	0.501396	0.921603
ENSG00000065057	NTHL1	145.353	0.70341	0.225657	3.1157	0.00183509	0.0641173
ENSG00000065060	UHRF1BP1	1356.65	-0.092058	0.153439	-0.599975	0.548523	0.935155
ENSG00000065135	GNAI3	2785.12	-0.0964443	0.109961	-0.877085	0.380441	0.872563
ENSG00000065150	IPO5	5294.95	0.184154	0.196152	0.938841	0.347812	0.858616
ENSG00000065154	OAT	1387.65	0.0289975	0.0968242	0.299487	0.764568	0.975075
ENSG00000065183	WDR3	1303.43	0.166421	0.142344	1.16916	0.242339	0.78227
ENSG00000065243	PKN2	924.083	-0.0623387	0.124116	-0.502254	0.615489	0.950347
ENSG00000065268	WDR18	495.746	0.751655	0.26259	2.86314	0.00419462	0.1061
ENSG00000065308	TRAM2	1052.82	-0.0420774	0.125557	-0.335124	0.737532	0.971654
ENSG00000065320	NTN1	69.0951	0.137088	0.317635	0.431765	0.665912	0.960078
ENSG00000065325	GLP2R	0.193531	0.0393337	0.114022	0.326539	0.744017	NA
ENSG00000065328	MCM10	674.274	-0.0661583	0.206004	-0.321171	0.748081	0.973266
ENSG00000065357	DGKA	1684.36	-0.368586	0.151829	-2.42757	0.0152003	0.231145
ENSG00000065361	ERBB3	1.29921	0.284519	0.207199	1.50535	0.132233	NA
ENSG00000065413	ANKRD44	1545.63	-0.174018	0.20437	-0.851488	0.394498	0.878662
ENSG00000065427	KARS1	3716.37	0.263996	0.181126	1.45753	0.14497	0.670788
ENSG00000065457	ADAT1	435.062	-0.304565	0.118804	-2.56353	0.0103613	0.182162
ENSG00000065485	PDIA5	966.194	0.123303	0.208889	0.590299	0.55499	0.935611
ENSG00000065491	TBC1D22B	728.639	-0.398112	0.136694	-2.91226	0.00358825	0.0964181
ENSG00000065518	NDUFB4	1031.05	0.0953095	0.158177	0.602543	0.546813	0.934365
ENSG00000065526	SPEN	3117.68	-0.0612256	0.135657	-0.451325	0.651755	0.956698
ENSG00000065534	MYLK	589.93	-0.248211	0.273969	-0.924769	0.355086	0.862105
ENSG00000065548	ZC3H15	1703.21	0.24081	0.204295	1.17876	0.238492	0.778317
ENSG00000065559	MAP2K4	886.257	-0.0236709	0.151281	-0.156475	0.875659	0.988085
ENSG00000065600	PACC1	550.631	0.268614	0.148644	1.80705	0.0707552	0.510934
ENSG00000065613	SLK	2100.73	-0.166073	0.165349	-1.00439	0.31519	0.839463
ENSG00000065615	CYB5R4	985.078	-0.0430084	0.12598	-0.341396	0.732805	0.970745
ENSG00000065618	COL17A1	597.767	-1.15467	0.311603	-4.21047	2.54835e-05	0.0026608
ENSG00000065621	GSTO2	10.3227	0.164611	0.322583	0.509403	0.61047	0.94932
ENSG00000065665	SEC61A2	210.403	-0.22004	0.170632	-1.28953	0.197214	0.74173
ENSG00000065675	PRKCQ	628.17	0.0235814	0.252528	0.0933859	0.925597	0.993371
ENSG00000065717	TLE2	0.453835	0.0732675	0.162797	0.412567	0.679924	NA
ENSG00000065802	ASB1	477.038	0.112592	0.257324	0.437516	0.661737	0.959055
ENSG00000065809	FAM107B	5343.88	-0.432373	0.171234	-2.52504	0.0115685	0.195262
ENSG00000065833	ME1	120.385	-0.603101	0.32262	-1.88404	0.0595593	0.470993
ENSG00000065882	TBC1D1	1699.4	0.0304716	0.10632	0.286605	0.774415	0.975732
ENSG00000065883	CDK13	1343.16	-0.0138107	0.111078	-0.124333	0.901052	0.990785
ENSG00000065911	MTHFD2	2170.49	-0.135906	0.150448	-0.90335	0.36634	0.868528
ENSG00000065923	SLC9A7	841.113	0.339751	0.216894	1.56641	0.117253	0.618615
ENSG00000065970	FOXJ2	966.029	-0.0837141	0.151448	-0.552749	0.580435	0.942243
ENSG00000065978	YBX1	15274.1	0.206824	0.203992	1.01389	0.310637	0.838023
ENSG00000065989	PDE4A	793.509	-0.119361	0.278165	-0.429081	0.667864	0.960078
ENSG00000066027	PPP2R5A	1533.92	-0.269909	0.100785	-2.67808	0.00740461	0.150006
ENSG00000066044	ELAVL1	2092.35	0.1121	0.158024	0.709396	0.478079	0.913094
ENSG00000066056	TIE1	837.507	0.238412	0.264056	0.902854	0.366603	0.868528
ENSG00000066084	DIP2B	2684.68	0.0213875	0.160204	0.133504	0.893795	0.989792
ENSG00000066117	SMARCD1	1556.16	0.0193796	0.132162	0.146637	0.883419	0.988759
ENSG00000066135	KDM4A	530.174	-0.070006	0.120767	-0.579665	0.562141	0.936588
ENSG00000066136	NFYC	1177.18	0.156361	0.151896	1.0294	0.303291	0.834249
ENSG00000066185	ZMYND12	58.2304	0.0213034	0.281588	0.075619	0.939722	0.993911
ENSG00000066230	SLC9A3	32.4898	-0.194227	0.262215	-0.740602	0.458935	0.906512
ENSG00000066279	ASPM	2213.81	-0.19691	0.172532	-1.14132	0.253737	0.79236
ENSG00000066294	CD84	5013.61	0.272754	0.211307	1.29081	0.196771	0.741307
ENSG00000066322	ELOVL1	2699.8	-0.0686859	0.10195	-0.673722	0.500488	0.921379
ENSG00000066336	SPI1	3835.16	0.137585	0.178451	0.770996	0.440709	0.89938
ENSG00000066379	POLR1H	352.978	0.0562696	0.19868	0.283226	0.777003	0.975799
ENSG00000066382	MPPED2	6.58498	0.168781	0.320265	0.527795	0.597641	0.945939
ENSG00000066405	CLDN18	3.86801	-0.342514	0.247409	-1.46342	0.143354	NA
ENSG00000066422	ZBTB11	909.977	-0.00195911	0.140928	-0.0139009	0.988909	0.99877
ENSG00000066427	ATXN3	560.089	-0.110498	0.12481	-0.885346	0.37597	0.871782
ENSG00000066455	GOLGA5	840.716	0.115569	0.147491	0.78359	0.433281	0.896135
ENSG00000066468	FGFR2	39.7787	0.488968	0.31426	1.57616	0.114989	0.614294
ENSG00000066557	LRRC40	543.553	0.0933024	0.168734	0.552981	0.580277	0.942071
ENSG00000066583	ISOC1	466.896	0.158719	0.219084	0.724533	0.468739	0.910296
ENSG00000066629	EML1	0.521393	0.133568	0.144599	0.891704	0.372551	NA
ENSG00000066651	TRMT11	286.542	0.27395	0.158573	1.72761	0.0840573	0.546753
ENSG00000066654	THUMPD1	1445.19	0.0458471	0.132029	0.347255	0.7284	0.969561
ENSG00000066697	MSANTD3	302.975	-0.160515	0.155002	-1.03562	0.30038	0.832253
ENSG00000066735	KIF26A	1.46948	-0.0348756	0.254364	-0.137083	0.890965	NA
ENSG00000066739	ATG2B	1285.25	-0.124115	0.113278	-1.09567	0.273223	0.808794
ENSG00000066777	ARFGEF1	3055.95	-0.215636	0.150897	-1.42903	0.152996	0.682476
ENSG00000066827	ZFAT	208.497	-0.0587939	0.154689	-0.380101	0.70387	0.96653
ENSG00000066855	MTFR1	356.304	-0.00241892	0.155775	-0.0155281	0.987611	0.998762
ENSG00000066923	STAG3	110.498	0.0878096	0.218289	0.402305	0.687459	0.963715
ENSG00000066926	FECH	1236.54	0.126571	0.199755	0.633644	0.526313	0.929204
ENSG00000066933	MYO9A	697.109	-0.107567	0.173904	-0.618541	0.536219	0.932603
ENSG00000067057	PFKP	1933.01	0.0677199	0.292789	0.231291	0.817089	0.979579
ENSG00000067064	IDI1	4415.59	-0.339144	0.123788	-2.73971	0.00614936	0.134092
ENSG00000067066	SP100	2157.32	-0.039039	0.110089	-0.354616	0.722877	0.969251
ENSG00000067082	KLF6	2373.81	-0.299998	0.184701	-1.62422	0.104328	0.591609
ENSG00000067113	PLPP1	335.246	-0.0866996	0.306509	-0.283025	0.777158	0.975799
ENSG00000067141	NEO1	77.9615	0.173247	0.321293	0.539483	0.589554	0.945213
ENSG00000067167	TRAM1	3565.43	-0.136385	0.226996	-0.600831	0.547952	0.934863
ENSG00000067177	PHKA1	283.172	-0.0077735	0.224369	-0.0346403	0.972367	0.998282
ENSG00000067182	TNFRSF1A	4054.45	0.171778	0.158433	1.08424	0.278258	0.812426
ENSG00000067191	CACNB1	95.2261	0.138464	0.271286	0.510003	0.610049	0.94932
ENSG00000067208	EVI5	357.802	-0.0859098	0.168643	-0.509434	0.610448	0.94932
ENSG00000067221	STOML1	157.492	0.0723001	0.218809	0.330413	0.741088	0.971654
ENSG00000067225	PKM	45384.4	-0.219966	0.151917	-1.44793	0.147635	0.675003
ENSG00000067248	DHX29	956.446	-0.00114511	0.175379	-0.00652855	0.994791	0.999019
ENSG00000067334	DNTTIP2	1224.8	0.173204	0.141993	1.21983	0.22253	0.764426
ENSG00000067365	METTL22	398.296	-0.114335	0.153447	-0.745067	0.456231	0.905821
ENSG00000067369	TP53BP1	1396	0.0880954	0.219021	0.402214	0.687526	0.963715
ENSG00000067445	TRO	126.12	0.028057	0.3185	0.0880528	0.929835	0.993788
ENSG00000067533	RRP15	314.902	0.201051	0.165157	1.21739	0.223457	0.764805
ENSG00000067560	RHOA	14644.6	-0.0381752	0.108472	-0.351936	0.724886	0.969561
ENSG00000067596	DHX8	2010.33	-0.03818	0.106962	-0.356949	0.72113	0.96867
ENSG00000067601	PMS2P4	38.1959	-0.0299282	0.251264	-0.119178	0.905134	0.991123
ENSG00000067606	PRKCZ	18.3849	-0.418239	0.317237	-1.32613	0.184796	0.727632
ENSG00000067704	IARS2	2942.95	0.0270515	0.150178	0.180132	0.857049	0.986767
ENSG00000067715	SYT1	29.2774	0.887578	0.296211	2.98312	0.00285326	0.0844179
ENSG00000067798	NAV3	103.064	0.608073	0.315123	1.93426	0.0530815	0.445899
ENSG00000067829	IDH3G	1243.28	-0.011645	0.150689	-0.0772772	0.938403	0.993911
ENSG00000067836	ROGDI	453.436	-0.689637	0.264309	-2.60931	0.00907261	0.170078
ENSG00000067840	PDZD4	5.57488	-0.171774	0.293888	-0.582853	0.559992	NA
ENSG00000067842	ATP2B3	5.71167	0.357078	0.309031	1.16202	0.245227	NA
ENSG00000067900	ROCK1	2955.14	-0.0993158	0.152079	-0.653059	0.513718	0.923254
ENSG00000067955	CBFB	1598.86	-0.0202207	0.14207	-0.142331	0.886818	0.98939
ENSG00000067992	PDK3	1288.19	-0.475687	0.2182	-2.18003	0.0292553	0.332951
ENSG00000068001	HYAL2	244.629	0.235445	0.209456	1.12403	0.261002	0.801339
ENSG00000068024	HDAC4	809.169	-0.287542	0.257755	-1.11556	0.264612	0.802596
ENSG00000068028	RASSF1	2112.85	0.149974	0.181822	0.824823	0.409472	0.885438
ENSG00000068078	FGFR3	30.557	0.290723	0.287273	1.01041	0.3123	0.838804
ENSG00000068079	IFI35	431.541	-0.118609	0.203772	-0.582036	0.560542	0.936266
ENSG00000068097	HEATR6	706.935	0.0496398	0.197233	0.251677	0.80129	0.978789
ENSG00000068120	COASY	2188.26	0.18943	0.142186	1.33226	0.182775	0.724924
ENSG00000068137	PLEKHH3	86.204	0.425737	0.265414	1.60408	0.108696	0.601415
ENSG00000068305	MEF2A	1338.31	-0.190951	0.186206	-1.02551	0.305121	0.834997
ENSG00000068308	OTUD5	1418.74	0.101726	0.158748	0.640802	0.521651	0.927466
ENSG00000068323	TFE3	1428.74	-0.103499	0.117129	-0.883634	0.376894	0.871782
ENSG00000068354	TBC1D25	415.021	0.0522296	0.122088	0.427794	0.668801	0.960081
ENSG00000068366	ACSL4	3047.3	0.0209394	0.186048	0.11255	0.910388	0.991942
ENSG00000068383	INPP5A	833.26	-0.266821	0.136765	-1.95093	0.051065	0.437955
ENSG00000068394	GPKOW	433.226	0.0776657	0.154991	0.501093	0.616305	0.950347
ENSG00000068400	GRIPAP1	2138.06	0.0284092	0.203561	0.139561	0.889007	0.989605
ENSG00000068438	FTSJ1	858.22	0.243896	0.126363	1.93008	0.0535972	0.448376
ENSG00000068489	PRR11	1336.3	-0.187696	0.179244	-1.04719	0.295012	0.828713
ENSG00000068615	REEP1	7.97185	-0.297476	0.322627	-0.923734	0.355625	0.862193
ENSG00000068650	ATP11A	2502.26	-0.0515387	0.140761	-0.366148	0.714255	0.968049
ENSG00000068654	POLR1A	2029.17	0.0795532	0.16254	0.489443	0.624528	0.950742
ENSG00000068697	LAPTM4A	2401.31	-0.0863228	0.137101	-0.629631	0.528936	0.930615
ENSG00000068724	TTC7A	3164.92	0.0993645	0.181209	0.548347	0.583453	0.943162
ENSG00000068745	IP6K2	1258.88	0.264079	0.144137	1.83212	0.0669328	0.498284
ENSG00000068781	STON1-GTF2A1L	1.29468	0.0557231	0.196185	0.284846	0.775762	NA
ENSG00000068784	SRBD1	649.961	0.171166	0.13066	1.31001	0.190191	0.732785
ENSG00000068796	KIF2A	2232.48	-0.197441	0.254564	-0.775635	0.437965	0.898585
ENSG00000068831	RASGRP2	3492.47	0.371008	0.112157	3.3079	0.000939978	0.0411354
ENSG00000068878	PSME4	2666.55	0.002207	0.160839	0.0137228	0.989051	0.99877
ENSG00000068885	IFT80	228.294	0.299748	0.179373	1.67087	0.0947482	0.56861
ENSG00000068903	SIRT2	1389.26	-0.118059	0.149683	-0.78872	0.430276	0.895015
ENSG00000068912	ERLEC1	1107.75	-0.0447844	0.179347	-0.249715	0.802807	0.978789
ENSG00000068971	PPP2R5B	176.694	0.1341	0.185984	0.720859	0.470996	0.910968
ENSG00000068976	PYGM	29.8773	-0.0837915	0.283399	-0.295336	0.767737	0.975075
ENSG00000069011	PITX1	0.344907	0.0216482	0.132527	0.144635	0.884999	NA
ENSG00000069020	MAST4	518.695	-0.175278	0.278563	-0.629267	0.529174	0.930615
ENSG00000069188	SDK2	76.1135	-0.220441	0.25865	-0.873547	0.382365	0.873856
ENSG00000069248	NUP133	1655.4	0.112173	0.142538	0.786977	0.431295	0.895505
ENSG00000069275	NUCKS1	8141.91	-0.031159	0.170791	-0.182439	0.855238	0.986572
ENSG00000069329	VPS35	4402.86	-0.224584	0.116776	-1.92322	0.0544521	0.452106
ENSG00000069345	DNAJA2	1470.77	0.0652099	0.149881	0.435088	0.663498	0.959678
ENSG00000069399	BCL3	835.194	0.0592692	0.157504	0.376311	0.706685	0.966777
ENSG00000069424	KCNAB2	11442.8	0.116779	0.148398	0.786931	0.431322	0.895505
ENSG00000069482	GAL	41.192	0.523061	0.317024	1.67415	0.0941004	0.567717
ENSG00000069493	CLEC2D	337.534	0.133903	0.163366	0.819618	0.412434	0.886523
ENSG00000069509	FUNDC1	304.925	0.213163	0.183041	1.16458	0.244189	0.78398
ENSG00000069535	MAOB	476.195	-1.12932	0.317015	-3.59652	0.000322507	0.0193668
ENSG00000069667	RORA	44.5101	-0.403505	0.300127	-1.34363	0.179067	0.72102
ENSG00000069696	DRD4	4.26247	0.115828	0.307723	0.374877	0.707752	NA
ENSG00000069702	TGFBR3	55.0738	-1.07348	0.320512	-3.47894	0.000503398	0.026707
ENSG00000069764	PLA2G10	2.28185	-0.038167	0.274704	-0.138457	0.889879	NA
ENSG00000069812	HES2	2.1607	-0.245831	0.263071	-0.939308	0.347573	NA
ENSG00000069849	ATP1B3	2928.58	0.0405566	0.229697	0.17657	0.859846	0.986783
ENSG00000069869	NEDD4	796.497	-0.189138	0.156516	-1.20845	0.226873	0.765705
ENSG00000069943	PIGB	517.161	-0.172677	0.13227	-1.30551	0.19172	0.734416
ENSG00000069956	MAPK6	1820.42	-0.107028	0.169616	-0.631012	0.528033	0.929882
ENSG00000069966	GNB5	629.563	-0.453017	0.310069	-1.46247	0.143613	0.668517
ENSG00000069974	RAB27A	3790.1	-0.188504	0.159486	-1.18195	0.237227	0.77671
ENSG00000069998	HDHD5	1572.58	0.00428248	0.155003	0.0276291	0.977958	0.998586
ENSG00000070010	UFD1	802.548	-0.076549	0.161636	-0.473598	0.635786	0.954004
ENSG00000070018	LRP6	399.62	-0.111922	0.224761	-0.498001	0.618483	0.950347
ENSG00000070019	GUCY2C	1.54936	-0.213412	0.21668	-1.03342	0.301407	NA
ENSG00000070031	SCT	0.988176	-0.0409571	0.184071	-0.218923	0.82671	NA
ENSG00000070047	PHRF1	1130.7	0.251179	0.179856	1.39652	0.162558	0.69822
ENSG00000070061	ELP1	1232.52	0.000827919	0.158304	0.00523085	0.995826	0.999145
ENSG00000070081	NUCB2	7930.14	-0.181793	0.118316	-1.5365	0.124416	0.631338
ENSG00000070087	PFN2	4.59456	-0.667462	0.309046	-2.17918	0.0293181	NA
ENSG00000070159	PTPN3	4.08848	0.327974	0.309081	1.0694	0.284891	NA
ENSG00000070182	SPTB	209.765	0.0511733	0.320083	0.159909	0.872952	0.987658
ENSG00000070190	DAPP1	1410.65	-0.358348	0.287716	-1.24578	0.212845	0.75573
ENSG00000070214	SLC44A1	5152.39	-0.806213	0.190194	-4.23894	2.24579e-05	0.00240072
ENSG00000070269	TMEM260	345.522	-0.0715822	0.151652	-0.472002	0.636926	0.954349
ENSG00000070366	SMG6	512.547	-0.160114	0.153035	-1.04628	0.295433	0.828902
ENSG00000070367	EXOC5	1730.56	-0.124432	0.168771	-0.7373	0.46094	0.906547
ENSG00000070371	CLTCL1	687.639	-1.15405	0.302586	-3.82837	0.000128996	0.00919299
ENSG00000070388	FGF22	1.13855	0.0726694	0.193353	0.380237	0.703769	NA
ENSG00000070404	FSTL3	636.579	-0.811673	0.291559	-2.7868	0.00532313	0.121807
ENSG00000070413	DGCR2	1690.53	0.20578	0.124168	1.65726	0.0974674	0.575484
ENSG00000070423	RNF126	408.371	0.459756	0.205182	2.24065	0.0250485	0.305011
ENSG00000070444	MNT	573.552	0.0445092	0.169795	0.262132	0.79322	0.977512
ENSG00000070476	ZXDC	1127.07	-0.0872975	0.20959	-0.416502	0.677043	0.96235
ENSG00000070495	JMJD6	605.075	-0.233259	0.120245	-1.93982	0.0524022	0.442729
ENSG00000070501	POLB	375.946	0.272601	0.12697	2.14681	0.0318084	0.34779
ENSG00000070526	ST6GALNAC1	2.31021	0.212624	0.22584	0.988971	0.322677	NA
ENSG00000070540	WIPI1	607.82	-0.683096	0.228335	-2.99137	0.0027773	0.0826632
ENSG00000070610	GBA2	1667.91	0.0549315	0.130649	0.42045	0.674157	0.96235
ENSG00000070614	NDST1	3814.64	-0.154822	0.159862	-0.968466	0.332812	0.850948
ENSG00000070669	ASNS	8.39662	0.00396487	0.319147	0.0124394	0.990075	0.99877
ENSG00000070718	AP3M2	518.406	-0.0553603	0.145927	-0.379361	0.70442	0.96653
ENSG00000070731	ST6GALNAC2	18.4792	0.118123	0.322603	0.365315	0.714876	0.968049
ENSG00000070748	CHAT	0.435325	-0.00889477	0.138368	-0.0510057	0.959321	NA
ENSG00000070756	PABPC1	34467.5	0.219736	0.120546	1.82284	0.0683276	0.501833
ENSG00000070759	TESK2	367.816	-0.0741132	0.223065	-0.332199	0.739739	0.971654
ENSG00000070761	CFAP20	576.499	0.0255686	0.119782	0.213459	0.830969	0.982641
ENSG00000070770	CSNK2A2	844.09	-0.00516208	0.132876	-0.0388478	0.969012	0.997295
ENSG00000070778	PTPN21	3.52264	-0.135603	0.315389	-0.429082	0.667863	NA
ENSG00000070785	EIF2B3	346.869	0.0696436	0.246483	0.282579	0.777499	0.975832
ENSG00000070808	CAMK2A	10.9637	-0.765898	0.294408	-2.8283	0.00467954	0.113697
ENSG00000070814	TCOF1	1400.69	0.27307	0.159962	1.70709	0.0878046	0.55622
ENSG00000070831	CDC42	7853.41	-0.1368	0.128204	-1.06705	0.285951	0.818781
ENSG00000070882	OSBPL3	1009.38	0.219574	0.13328	1.64741	0.0994741	0.580018
ENSG00000070886	EPHA8	0.293675	-0.0537652	0.114022	-0.504856	0.61366	NA
ENSG00000070915	SLC12A3	2.3525	-0.433428	0.218579	-2.60974	0.00906098	NA
ENSG00000070950	RAD18	645.481	0.0433514	0.137037	0.31636	0.75173	0.974093
ENSG00000070961	ATP2B1	1395.83	0.111668	0.212636	0.525178	0.599459	0.945939
ENSG00000070985	TRPM5	0.453928	0.0565228	0.140707	0.366245	0.714182	NA
ENSG00000071051	NCK2	490.413	-0.201935	0.268141	-0.753178	0.451343	0.904025
ENSG00000071054	MAP4K4	3591.72	-0.0963746	0.172444	-0.558868	0.576251	0.941081
ENSG00000071073	MGAT4A	1557.2	-0.560604	0.164676	-3.40436	0.000663199	0.032542
ENSG00000071082	RPL31	19875.1	0.156446	0.115967	1.34906	0.177318	0.720102
ENSG00000071127	WDR1	8320.39	-0.157849	0.147964	-1.06681	0.286058	0.818958
ENSG00000071189	SNX13	974.833	-0.169488	0.165984	-1.02115	0.307185	0.835718
ENSG00000071205	ARHGAP10	386.312	0.200419	0.205312	0.976256	0.328938	0.848642
ENSG00000071242	RPS6KA2	272.814	-0.749933	0.283753	-2.64373	0.00819981	0.159718
ENSG00000071243	ING3	414.531	-0.109687	0.172418	-0.636226	0.524629	0.928129
ENSG00000071246	VASH1	385.432	0.332148	0.24405	1.36111	0.173479	0.714404
ENSG00000071282	LMCD1	3.2507	0.413758	0.29273	1.43639	0.150891	NA
ENSG00000071462	BUD23	785.039	0.143191	0.17396	0.82312	0.41044	0.885438
ENSG00000071537	SEL1L	3366.62	-0.147914	0.153569	-0.963185	0.335455	0.853024
ENSG00000071539	TRIP13	605.39	0.272242	0.227616	1.19614	0.231643	0.771534
ENSG00000071553	ATP6AP1	6574.87	0.0274395	0.136986	0.200309	0.841239	0.983718
ENSG00000071564	TCF3	1566.88	0.531946	0.120482	4.41498	1.0102e-05	0.00133551
ENSG00000071575	TRIB2	663.223	-0.18487	0.320375	-0.5777	0.563467	0.93758
ENSG00000071626	DAZAP1	2622.84	0.292724	0.175713	1.66592	0.0957297	0.569938
ENSG00000071655	MBD3	898.822	0.475692	0.18948	2.51047	0.0120572	0.200405
ENSG00000071794	HLTF	665.785	0.0587152	0.194117	0.30248	0.762286	0.975075
ENSG00000071859	FAM50A	1003.29	-0.0454235	0.187108	-0.242764	0.808188	0.978789
ENSG00000071889	FAM3A	582.706	0.208534	0.185582	1.12369	0.261146	0.801339
ENSG00000071894	CPSF1	3708.9	0.221947	0.246894	0.898964	0.368672	0.869972
ENSG00000071909	MYO3B	4.64385	-0.00600589	0.301486	-0.0201424	0.98393	NA
ENSG00000071967	CYBRD1	2734.32	0.042427	0.115522	0.367265	0.713422	0.968049
ENSG00000071994	PDCD2	1410.12	0.174442	0.127171	1.37173	0.170147	0.70897
ENSG00000072042	RDH11	1360.13	-0.232045	0.255854	-0.906978	0.364419	0.86712
ENSG00000072062	PRKACA	1429.75	-0.188662	0.132745	-1.42124	0.155248	0.686386
ENSG00000072071	ADGRL1	852.533	-0.0546746	0.288688	-0.189376	0.849798	0.985493
ENSG00000072110	ACTN1	7488.16	-0.610253	0.102038	-5.98065	2.22255e-09	9.67217e-07
ENSG00000072121	ZFYVE26	1631.43	-0.289265	0.147191	-1.96522	0.049389	0.430632
ENSG00000072133	RPS6KA6	0.340475	0.0163351	0.114054	0.164155	0.869609	NA
ENSG00000072134	EPN2	49.6464	-0.000655352	0.281097	-0.00232657	0.998144	0.999695
ENSG00000072135	PTPN18	2603.36	-0.0898238	0.107953	-0.832064	0.405373	0.883292
ENSG00000072163	LIMS2	3.36067	-0.0777251	0.283417	-0.278335	0.780755	NA
ENSG00000072182	ASIC4	142.84	0.359947	0.314619	1.14441	0.252454	0.790795
ENSG00000072195	SPEG	4.31221	0.129221	0.309538	0.416462	0.677072	NA
ENSG00000072201	LNX1	50.2611	0.472449	0.262267	1.80051	0.0717794	0.515429
ENSG00000072210	ALDH3A2	1214.41	-0.351983	0.194182	-1.81262	0.0698899	0.508541
ENSG00000072274	TFRC	10282.3	0.285989	0.132738	2.15453	0.0311982	0.344196
ENSG00000072310	SREBF1	1367.74	-0.0193342	0.194866	-0.0992153	0.920967	0.992779
ENSG00000072364	AFF4	1974.45	-0.192682	0.171744	-1.12192	0.261896	0.801339
ENSG00000072401	UBE2D1	404.529	0.00543091	0.211758	0.0256519	0.979535	0.998586
ENSG00000072415	MPP5	364.03	0.00517894	0.163843	0.0316122	0.974781	0.998456
ENSG00000072422	RHOBTB1	264.871	0.129269	0.300689	0.430003	0.667194	0.960078
ENSG00000072501	SMC1A	6377.56	-0.145812	0.188939	-0.771747	0.440264	0.899102
ENSG00000072506	HSD17B10	1205.55	0.152219	0.205858	0.739458	0.459629	0.906547
ENSG00000072518	MARK2	1418.47	-0.086358	0.136809	-0.631226	0.527893	0.929882
ENSG00000072571	HMMR	870.78	0.0393485	0.229896	0.171172	0.864088	0.986783
ENSG00000072609	CHFR	1557.54	-0.0053903	0.122055	-0.0441622	0.964775	0.997182
ENSG00000072657	TRHDE	6.5339	-0.118947	0.215581	-0.561861	0.574211	0.941081
ENSG00000072682	P4HA2	119.068	0.0682849	0.296688	0.23024	0.817905	0.979999
ENSG00000072694	FCGR2B	1037.69	-0.72797	0.318635	-2.34113	0.0192254	0.263766
ENSG00000072736	NFATC3	1405.4	-0.0147463	0.216751	-0.0680316	0.94576	0.995129
ENSG00000072756	TRNT1	590.307	0.0088333	0.116102	0.0760843	0.939352	0.993911
ENSG00000072778	ACADVL	7545.85	0.0740245	0.145665	0.508184	0.611325	0.94932
ENSG00000072786	STK10	4261.56	-0.0992204	0.131883	-0.752336	0.451849	0.904025
ENSG00000072803	FBXW11	1363.38	-0.225169	0.146964	-1.53216	0.125483	0.633019
ENSG00000072818	ACAP1	3329.56	-0.109869	0.271478	-0.404703	0.685696	0.963112
ENSG00000072832	CRMP1	42.9164	0.227083	0.3208	0.708693	0.478515	0.913486
ENSG00000072840	EVC	152.427	0.116006	0.317878	0.365089	0.715045	0.968049
ENSG00000072849	DERL2	908.594	-0.0849788	0.131857	-0.644486	0.519261	0.926242
ENSG00000072858	SIDT1	96.0206	-0.646333	0.321693	-2.01988	0.0433959	0.40318
ENSG00000072864	NDE1	850.678	-0.0988817	0.118165	-0.836815	0.402696	0.881631
ENSG00000072952	IRAG1	478.283	-0.384858	0.285773	-1.39414	0.163276	0.699491
ENSG00000072954	TMEM38A	52.3725	-0.450382	0.253853	-1.77268	0.0762814	0.52566
ENSG00000072958	AP1M1	2098.46	-0.0431284	0.164149	-0.262736	0.792754	0.977512
ENSG00000073008	PVR	652.514	0.122456	0.155083	0.789613	0.429754	0.894676
ENSG00000073050	XRCC1	677.062	0.0390457	0.177341	0.220168	0.825741	0.981236
ENSG00000073060	SCARB1	1554.36	0.423907	0.189688	2.23475	0.0254341	0.307458
ENSG00000073067	CYP2W1	1.8216	-0.161992	0.251153	-0.644458	0.519278	NA
ENSG00000073111	MCM2	2761.07	-0.0159877	0.12062	-0.132547	0.894552	0.990082
ENSG00000073146	MOV10L1	13.8068	-0.598212	0.309185	-1.92876	0.0537602	0.448918
ENSG00000073150	PANX2	36.352	0.756332	0.281829	2.67844	0.00739668	0.150006
ENSG00000073169	SELENOO	487.266	0.389127	0.191425	2.03266	0.0420867	0.39739
ENSG00000073282	TP63	1.70905	-0.217727	0.206123	-1.12507	0.260558	NA
ENSG00000073331	ALPK1	1498.3	-0.179074	0.195866	-0.91425	0.360586	0.864166
ENSG00000073350	LLGL2	210.276	0.487814	0.217149	2.24569	0.0247242	0.30288
ENSG00000073417	PDE8A	407.587	0.112906	0.142914	0.789998	0.429529	0.894676
ENSG00000073464	CLCN4	577.858	-0.37476	0.307582	-1.23448	0.217023	0.759455
ENSG00000073536	NLE1	582.17	0.360687	0.164512	2.19237	0.0283526	0.328358
ENSG00000073578	SDHA	139.71	-0.00515418	0.283171	-0.0182077	0.985473	0.998762
ENSG00000073584	SMARCE1	175.401	0.00311168	0.187236	0.0166193	0.98674	0.998762
ENSG00000073598	FNDC8	3.81909	0.314343	0.305497	1.02728	0.304288	NA
ENSG00000073605	GSDMB	425.861	0.158194	0.257673	0.613858	0.539309	0.932871
ENSG00000073614	KDM5A	2385.76	-0.199645	0.166353	-1.20012	0.230092	0.770792
ENSG00000073670	ADAM11	107.632	0.254271	0.276401	0.919486	0.357842	0.863501
ENSG00000073711	PPP2R3A	109.154	0.273089	0.215586	1.26699	0.20516	0.748254
ENSG00000073712	FERMT2	540.508	-0.0328205	0.310084	-0.10586	0.915693	0.991942
ENSG00000073734	ABCB11	1.61214	-0.132952	0.258664	-0.50765	0.611699	NA
ENSG00000073737	DHRS9	192.054	-0.800195	0.289174	-2.76848	0.00563179	0.12533
ENSG00000073754	CD5L	1.48626	0.0230817	0.234461	0.100325	0.920086	NA
ENSG00000073756	PTGS2	427.775	0.0634918	0.320216	0.19829	0.842818	0.983718
ENSG00000073792	IGF2BP2	1466.09	0.063729	0.139553	0.45666	0.647915	0.95592
ENSG00000073803	MAP3K13	549.646	-0.169707	0.144277	-1.17629	0.23948	0.779508
ENSG00000073849	ST6GAL1	2190.26	-0.170165	0.23364	-0.728336	0.466408	0.908681
ENSG00000073861	TBX21	1.40803	0.284457	0.187003	1.79865	0.0720748	NA
ENSG00000073905	VDAC1P1	80.1742	0.245396	0.286112	0.858041	0.39087	0.877385
ENSG00000073910	FRY	1714.09	0.276167	0.151982	1.81707	0.0692059	0.506054
ENSG00000073921	PICALM	3512.81	-0.174201	0.120853	-1.44143	0.149462	0.678858
ENSG00000073969	NSF	1379.24	-0.0834361	0.144831	-0.576107	0.564543	0.938143
ENSG00000074047	GLI2	53.8834	-0.654716	0.290229	-2.25388	0.0242035	0.300095
ENSG00000074054	CLASP1	1659.55	-0.0680586	0.129527	-0.525438	0.599279	0.945939
ENSG00000074071	MRPS34	846.457	0.422519	0.195631	2.15969	0.0307966	0.342197
ENSG00000074181	NOTCH3	333.679	1.35902	0.231023	5.87768	4.16062e-09	1.62436e-06
ENSG00000074201	CLNS1A	3332.31	0.189807	0.135857	1.39711	0.162379	0.69822
ENSG00000074219	TEAD2	3.76014	0.16077	0.317239	0.507043	0.612125	NA
ENSG00000074266	EED	603.478	0.108788	0.183933	0.591485	0.554195	0.935455
ENSG00000074276	CDHR2	19.9613	-0.327438	0.302145	-1.08173	0.279373	0.813699
ENSG00000074319	TSG101	1126.31	-0.10808	0.0992952	-1.08847	0.276387	0.811013
ENSG00000074356	NCBP3	2208.65	-0.358086	0.165294	-2.16633	0.0302859	0.339093
ENSG00000074370	ATP2A3	8574.75	0.101158	0.121477	0.832733	0.404995	0.882905
ENSG00000074410	CA12	3.8595	0.0381035	0.243304	0.155746	0.876233	NA
ENSG00000074416	MGLL	1171.99	-0.111746	0.12874	-0.868014	0.385387	0.874547
ENSG00000074582	BCS1L	644.473	0.344998	0.123857	2.78526	0.00534851	0.121918
ENSG00000074590	NUAK1	1.34023	0.0701634	0.197585	0.355405	0.722286	NA
ENSG00000074603	DPP8	1669.07	-0.114029	0.148194	-0.769458	0.441621	0.899665
ENSG00000074621	SLC24A1	591.758	-0.0372888	0.262638	-0.141965	0.887107	0.98939
ENSG00000074657	ZNF532	76.5557	-0.308198	0.197738	-1.55837	0.119145	0.623827
ENSG00000074660	SCARF1	885.832	-0.0171366	0.17085	-0.100301	0.920105	0.992779
ENSG00000074695	LMAN1	2682.63	0.14758	0.149079	0.989947	0.3222	0.845428
ENSG00000074696	HACD3	2208.4	0.077884	0.173081	0.449996	0.652713	0.956945
ENSG00000074706	IPCEF1	870.426	-0.51015	0.12463	-4.09329	4.25295e-05	0.00384847
ENSG00000074755	ZZEF1	2493.26	-0.189846	0.110424	-1.71924	0.0855712	0.550277
ENSG00000074771	NOX3	3.18509	0.342726	0.275822	1.27002	0.204079	NA
ENSG00000074800	ENO1	55709.6	0.00703669	0.209345	0.0336147	0.973184	0.998282
ENSG00000074803	SLC12A1	10.3214	-0.115124	0.152585	-0.874408	0.381896	0.87358
ENSG00000074842	MYDGF	2265.72	0.20472	0.167769	1.22025	0.22237	0.764333
ENSG00000074855	ANO8	429.303	0.235636	0.155521	1.51505	0.129759	0.64038
ENSG00000074935	TUBE1	225.766	0.0604689	0.170842	0.35394	0.723384	0.969374
ENSG00000074964	ARHGEF10L	80.486	-1.39356	0.289991	-4.81185	1.49538e-06	0.000274037
ENSG00000074966	TXK	156.213	0.190657	0.196561	0.969735	0.332178	0.850948
ENSG00000075035	WSCD2	199.296	0.0606851	0.283554	0.214168	0.830416	0.98258
ENSG00000075043	KCNQ2	1.73765	-0.0428057	0.252131	-0.170128	0.86491	NA
ENSG00000075073	TACR2	3.17247	-0.144291	0.294034	-0.486452	0.626647	NA
ENSG00000075089	ACTR6	394.203	-0.0282055	0.141248	-0.199693	0.84172	0.983718
ENSG00000075131	TIPIN	284.225	-0.0666889	0.144779	-0.460629	0.645064	0.95592
ENSG00000075142	SRI	976.081	0.166182	0.129796	1.28031	0.200436	0.743195
ENSG00000075151	EIF4G3	2238.12	-0.230821	0.18802	-1.22766	0.219576	0.761939
ENSG00000075188	NUP37	610.867	0.105358	0.193816	0.543634	0.586694	0.944908
ENSG00000075213	SEMA3A	59.3105	0.162556	0.284662	0.571248	0.567831	0.938923
ENSG00000075218	GTSE1	810.202	-0.0750681	0.210991	-0.355811	0.721982	0.968877
ENSG00000075223	SEMA3C	114.889	-0.340855	0.301539	-1.13098	0.258062	0.797407
ENSG00000075234	TTC38	555.235	0.159962	0.176699	0.905265	0.365325	0.867611
ENSG00000075239	ACAT1	939.92	0.117667	0.24172	0.486815	0.626389	0.951085
ENSG00000075240	GRAMD4	2501.75	0.031118	0.159756	0.194784	0.845562	0.984406
ENSG00000075275	CELSR1	118.64	0.0708751	0.304531	0.232638	0.816042	0.979164
ENSG00000075290	WNT8B	1.69741	-0.137891	0.25276	-0.543555	0.586747	NA
ENSG00000075292	ZNF638	2663.31	0.0103742	0.102225	0.101484	0.919166	0.9927
ENSG00000075303	SLC25A40	1281.31	-0.375531	0.150204	-2.50018	0.012413	0.202659
ENSG00000075336	TIMM21	486.097	0.198987	0.21003	0.947461	0.343404	0.856916
ENSG00000075340	ADD2	38.4224	1.21988	0.303962	3.99664	6.42478e-05	0.00519741
ENSG00000075391	RASAL2	617.934	-0.0181445	0.28113	-0.0645453	0.948536	0.99554
ENSG00000075399	VPS9D1	325.701	0.0942209	0.166493	0.565903	0.57146	0.940584
ENSG00000075407	ZNF37A	853.18	-0.0513535	0.151446	-0.339091	0.734541	0.971574
ENSG00000075413	MARK3	1663.51	-0.114213	0.119169	-0.958423	0.337849	0.854328
ENSG00000075415	SLC25A3	11413.3	0.180044	0.178881	1.0065	0.314174	0.839038
ENSG00000075420	FNDC3B	2899.6	0.1952	0.143461	1.36067	0.173619	0.714421
ENSG00000075426	FOSL2	3333.38	0.25961	0.0911085	2.84944	0.00437965	0.10909
ENSG00000075539	FRYL	2217.84	-0.229373	0.17479	-1.31227	0.189429	0.731426
ENSG00000075568	TMEM131	1928.3	-0.0731524	0.180097	-0.406183	0.684608	0.962596
ENSG00000075618	FSCN1	2388.08	0.829294	0.153193	5.41313	6.1934e-08	1.61199e-05
ENSG00000075624	ACTB	159052	-0.119948	0.14845	-0.808004	0.419088	0.890383
ENSG00000075643	MOCOS	1.04894	-0.0985612	0.210617	-0.47841	0.632358	NA
ENSG00000075651	PLD1	1454.98	-0.0837306	0.175473	-0.477168	0.633243	0.953667
ENSG00000075673	ATP12A	3.17255	0.46624	0.296502	1.57143	0.116083	NA
ENSG00000075702	WDR62	648.831	0.148157	0.210922	0.702446	0.482401	0.915028
ENSG00000075711	DLG1	1075.38	-0.0399855	0.158682	-0.251987	0.801051	0.978789
ENSG00000075785	RAB7A	7334.29	-0.129082	0.131938	-0.978354	0.327899	0.847683
ENSG00000075790	BCAP29	12.6284	0.220086	0.320325	0.685441	0.493065	0.918851
ENSG00000075826	SEC31B	981.731	-0.0682937	0.230768	-0.29593	0.767284	0.975075
ENSG00000075856	SART3	1167.53	0.031008	0.145848	0.21261	0.831631	0.98266
ENSG00000075884	ARHGAP15	1621.18	-0.030081	0.157421	-0.191085	0.848459	0.985493
ENSG00000075886	TUBA3D	26.7474	-0.274805	0.296273	-0.925316	0.354802	0.861901
ENSG00000075891	PAX2	0.954622	0.0813547	0.19473	0.412286	0.68013	NA
ENSG00000075914	EXOSC7	670.124	0.264362	0.200305	1.3198	0.186902	0.730642
ENSG00000075945	KIFAP3	522.327	-0.35826	0.254324	-1.40878	0.158901	0.692464
ENSG00000075975	MKRN2	924.12	0.0656156	0.105321	0.623006	0.533281	0.932107
ENSG00000076003	MCM6	4700.88	-0.0601012	0.184694	-0.325412	0.744869	0.97231
ENSG00000076043	REXO2	302.884	0.350252	0.199961	1.75161	0.0798415	0.535427
ENSG00000076053	RBM7	476.578	-0.0704384	0.166442	-0.423231	0.672127	0.96204
ENSG00000076067	RBMS2	868.917	0.190369	0.216069	0.881017	0.378309	0.871782
ENSG00000076108	BAZ2A	4140.8	-0.143377	0.12112	-1.18376	0.23651	0.776072
ENSG00000076201	PTPN23	1424.46	0.166015	0.159198	1.04281	0.297038	0.830137
ENSG00000076242	MLH1	1740.81	-0.0240368	0.130631	-0.184006	0.854009	0.986312
ENSG00000076248	UNG	1360.19	0.0953465	0.169954	0.561023	0.574782	0.941081
ENSG00000076258	FMO4	131.346	0.224563	0.276219	0.812687	0.416398	0.888556
ENSG00000076321	KLHL20	590.744	-0.14256	0.240096	-0.593726	0.552696	0.935455
ENSG00000076344	RGS11	2.15138	-0.0317815	0.226806	-0.139521	0.889038	NA
ENSG00000076351	SLC46A1	24.956	-0.0960311	0.271529	-0.353766	0.723514	0.969374
ENSG00000076356	PLXNA2	63.6116	-0.246292	0.25073	-0.981682	0.326257	0.847278
ENSG00000076382	SPAG5	1527.56	-0.205352	0.167042	-1.22936	0.218935	0.761841
ENSG00000076513	ANKRD13A	1974.44	-0.157706	0.104482	-1.5094	0.131196	0.642705
ENSG00000076554	TPD52	116.785	-0.979468	0.24081	-4.06357	4.83288e-05	0.00423437
ENSG00000076555	ACACB	214.113	-0.179683	0.295449	-0.608018	0.543175	0.933158
ENSG00000076604	TRAF4	467.126	0.309827	0.27431	1.12944	0.258713	0.798173
ENSG00000076641	PAG1	1163.53	-0.578601	0.222858	-2.59628	0.0094239	0.173233
ENSG00000076650	GPATCH1	307.356	0.114357	0.141426	0.808568	0.418764	0.890335
ENSG00000076662	ICAM3	814.478	-0.497929	0.285738	-1.74306	0.0813238	0.538889
ENSG00000076685	NT5C2	2071.49	-0.175658	0.134819	-1.30291	0.192604	0.735796
ENSG00000076706	MCAM	3.18239	-0.289923	0.308154	-0.943644	0.345352	NA
ENSG00000076716	GPC4	20.8308	0.827521	0.299765	3.02205	NA	NA
ENSG00000076770	MBNL3	1080.35	0.0282344	0.171295	0.164835	0.869074	0.987046
ENSG00000076826	CAMSAP3	6.07965	0.0326221	0.293543	0.110454	0.912049	NA
ENSG00000076864	RAP1GAP	92.7629	0.432424	0.294292	1.46852	0.141963	0.665821
ENSG00000076924	XAB2	1158.72	0.417341	0.150114	2.78007	0.00543468	0.122255
ENSG00000076928	ARHGEF1	4444.02	-0.0101216	0.240338	-0.0421119	0.96641	0.997295
ENSG00000076944	STXBP2	1607.64	-0.0847505	0.169519	-0.499938	0.617119	0.950347
ENSG00000076984	MAP2K7	616.682	0.316735	0.142526	2.22226	0.0262656	0.313706
ENSG00000077009	NMRK2	2.19638	-0.358736	0.275721	-1.31331	0.189078	NA
ENSG00000077044	DGKD	2611.02	-0.187879	0.125823	-1.49318	0.135389	0.650039
ENSG00000077063	CTTNBP2	1480.55	0.203452	0.283977	0.716457	0.473709	0.910968
ENSG00000077080	ACTL6B	3.82755	-0.170758	0.288366	-0.589999	0.555191	NA
ENSG00000077092	RARB	9.96988	0.0872369	0.316557	0.275469	0.782956	0.976166
ENSG00000077097	TOP2B	8156.71	0.11891	0.156877	0.757988	0.448458	0.902659
ENSG00000077147	TM9SF3	4299.48	-0.0149181	0.185135	-0.0805791	0.935777	0.993911
ENSG00000077150	NFKB2	799.44	-0.0948026	0.140579	-0.674389	0.500064	0.921379
ENSG00000077152	UBE2T	473.343	0.0538844	0.197203	0.273261	0.784653	0.976177
ENSG00000077157	PPP1R12B	598.008	-0.149536	0.181851	-0.822273	0.410921	0.88571
ENSG00000077232	DNAJC10	2077.69	0.00408405	0.175831	0.0232285	0.981468	0.998586
ENSG00000077235	GTF3C1	1893	0.0235764	0.140319	0.168021	0.866567	0.986783
ENSG00000077238	IL4R	2858.4	-0.429058	0.256108	-1.67541	0.0938545	0.567717
ENSG00000077254	USP33	1719.34	-0.177707	0.137755	-1.29004	0.197037	0.741375
ENSG00000077264	PAK3	6.63027	0.886612	0.319781	2.74768	0.00600191	0.13182
ENSG00000077274	CAPN6	0.189549	0.0393337	0.114022	0.321635	0.747729	NA
ENSG00000077312	SNRPA	1657.51	0.395626	0.209649	1.8871	0.0591472	0.470993
ENSG00000077327	SPAG6	2.99394	0.0290522	0.291311	0.0994903	0.920749	NA
ENSG00000077348	EXOSC5	360.669	0.620373	0.193171	3.21076	0.00132386	0.0519111
ENSG00000077380	DYNC1I2	1842.1	0.0326446	0.110927	0.294292	0.768535	0.975208
ENSG00000077420	APBB1IP	2039.6	-0.183857	0.0969371	-1.89667	0.057871	0.467734
ENSG00000077454	LRCH4	785.649	0.272872	0.202653	1.34644	0.178159	0.72102
ENSG00000077458	FAM76B	496.143	0.0835516	0.137806	0.606317	0.544304	0.933591
ENSG00000077463	SIRT6	434.964	0.249649	0.185449	1.34608	0.178276	0.72102
ENSG00000077514	POLD3	950.406	0.0667018	0.143153	0.465965	0.641241	0.955533
ENSG00000077522	ACTN2	0.401848	0.0482573	0.137514	0.314067	0.75347	NA
ENSG00000077549	CAPZB	6283.49	-0.196415	0.111147	-1.76715	0.0772024	0.527981
ENSG00000077585	GPR137B	193.797	-0.32331	0.184447	-1.75297	0.0796066	0.534533
ENSG00000077616	NAALAD2	15.7517	-0.0685373	0.301944	-0.227493	0.820041	0.980515
ENSG00000077684	JADE1	873.572	0.173497	0.116197	1.49314	0.1354	0.650039
ENSG00000077713	SLC25A43	355.865	0.169653	0.153256	1.10707	0.268263	0.805627
ENSG00000077721	UBE2A	1745.31	-0.0570397	0.146439	-0.389517	0.696893	0.96521
ENSG00000077782	FGFR1	499.258	0.378212	0.134112	2.81987	0.00480436	0.115242
ENSG00000077800	FKBP6	1.70935	-0.0558096	0.242547	-0.233552	0.815333	NA
ENSG00000077935	SMC1B	4.89513	0.160727	0.317614	0.505361	0.613305	NA
ENSG00000077942	FBLN1	36.073	0.411214	0.313608	1.31232	0.189412	0.731426
ENSG00000077943	ITGA8	27.0867	0.270679	0.243142	1.18424	0.236318	0.776072
ENSG00000077984	CST7	14558.7	-0.803722	0.287698	-2.79643	0.00516708	0.120201
ENSG00000078018	MAP2	11.0616	-0.0744269	0.301112	-0.247465	0.804548	0.978789
ENSG00000078043	PIAS2	610.162	0.141981	0.166031	0.85518	0.392451	0.877778
ENSG00000078053	AMPH	8.25805	0.16365	0.2954	0.553231	0.580106	0.942071
ENSG00000078061	ARAF	1693.82	0.16073	0.144685	1.11088	0.266619	0.804472
ENSG00000078070	MCCC1	786.453	0.139652	0.127361	1.09652	0.272853	0.808341
ENSG00000078081	LAMP3	52.8162	-0.642486	0.320687	-2.03685	0.0416655	0.396316
ENSG00000078098	FAP	1.13319	-0.279135	0.183408	-1.75647	0.0790082	NA
ENSG00000078114	NEBL	3.30151	0.226206	0.2501	0.916439	0.359437	NA
ENSG00000078124	ACER3	1678.31	-0.464051	0.137707	-3.36982	0.000752176	0.0351779
ENSG00000078140	UBE2K	1968.41	-0.0458299	0.175161	-0.26165	0.793592	0.977512
ENSG00000078142	PIK3C3	1205.55	-0.0315248	0.132381	-0.238137	0.811775	0.979143
ENSG00000078177	N4BP2	934.637	-0.0565454	0.189031	-0.299135	0.764837	0.975075
ENSG00000078237	TIGAR	74.831	-0.406341	0.278822	-1.45865	0.144662	0.670788
ENSG00000078246	TULP3	227.785	-0.0348737	0.130761	-0.266686	0.789711	0.977154
ENSG00000078269	SYNJ2	297.978	-0.529269	0.233283	-2.2683	0.0233109	0.294765
ENSG00000078295	ADCY2	1.21891	0.0770198	0.219527	0.347109	0.72851	NA
ENSG00000078304	PPP2R5C	2292.95	-0.0682972	0.102275	-0.667785	0.504271	0.922314
ENSG00000078319	PMS2P1	264.499	0.0463336	0.132562	0.349523	0.726697	0.969561
ENSG00000078328	RBFOX1	0.277397	0.0393337	0.114022	0.384632	0.70051	NA
ENSG00000078369	GNB1	9220.06	-0.140702	0.0787729	-1.78617	0.0740714	0.52263
ENSG00000078399	HOXA9	538.265	-0.0641339	0.283499	-0.226236	0.821018	0.980601
ENSG00000078401	EDN1	17.2126	-0.345421	0.30287	-1.15409	0.248464	0.788026
ENSG00000078403	MLLT10	1591.15	0.11259	0.119639	0.941092	0.346658	0.858616
ENSG00000078487	ZCWPW1	92.0774	0.144953	0.232733	0.622459	0.53364	0.932107
ENSG00000078589	P2RY10	82.1045	0.00947794	0.298336	0.0317575	0.974665	0.998456
ENSG00000078596	ITM2A	1619.17	0.234916	0.202927	1.15762	0.247018	0.787102
ENSG00000078618	NRDC	4766.47	-0.113076	0.140164	-0.806739	0.419817	0.890738
ENSG00000078668	VDAC3	3389.31	0.0634387	0.170086	0.372982	0.709162	0.96718
ENSG00000078674	PCM1	4546.62	0.101108	0.143698	0.703621	0.481669	0.915028
ENSG00000078687	TNRC6C	390.302	-0.105372	0.177592	-0.593323	0.552965	0.935455
ENSG00000078699	CBFA2T2	913.57	-0.160908	0.150549	-1.06879	0.285166	0.817959
ENSG00000078747	ITCH	1877.64	-0.165801	0.142938	-1.15996	0.246065	0.786174
ENSG00000078795	PKD2L2	4.67215	0.426209	0.31804	1.32864	0.183968	NA
ENSG00000078804	TP53INP2	364.972	-0.600126	0.229922	-2.60973	0.00906148	0.170047
ENSG00000078808	SDF4	2925.86	0.333267	0.154991	2.15023	0.0315368	0.34598
ENSG00000078814	MYH7B	48.7123	0.129378	0.322497	0.400937	0.688466	0.964143
ENSG00000078900	TP73	6.89436	0.0775871	0.305568	0.252889	0.800354	0.978789
ENSG00000078902	TOLLIP	1338.52	-0.0650709	0.143686	-0.452864	0.650647	0.956529
ENSG00000078967	UBE2D4	124.928	-0.0472122	0.166292	-0.283898	0.776488	0.975799
ENSG00000079101	CLUL1	0.372172	0.0872347	0.134159	0.65103	0.515027	NA
ENSG00000079102	RUNX1T1	0.530473	0.0479211	0.120099	0.377528	0.705781	NA
ENSG00000079112	CDH17	3.5115	-0.254377	0.242961	-1.08449	0.278148	NA
ENSG00000079134	THOC1	955.36	0.0795276	0.131017	0.606998	0.543852	0.933305
ENSG00000079150	FKBP7	147.026	0.0673483	0.186761	0.360624	0.71838	0.968478
ENSG00000079156	OSBPL6	73.1515	0.479464	0.26307	1.82251	0.0683771	0.501833
ENSG00000079215	SLC1A3	260.604	-0.251237	0.266137	-0.944336	0.344998	0.857651
ENSG00000079246	XRCC5	9426.96	-0.0735875	0.149764	-0.491355	0.623175	0.950714
ENSG00000079257	LXN	757.16	0.105765	0.195244	0.541695	0.588029	0.945077
ENSG00000079263	SP140	17.0814	-0.634347	0.310757	-2.03871	0.0414788	0.396256
ENSG00000079277	MKNK1	1558.56	-0.0649571	0.157347	-0.412819	0.679739	0.96235
ENSG00000079308	TNS1	1013.25	-0.369802	0.316227	-1.17048	0.24181	0.782006
ENSG00000079313	REXO1	526.967	0.299774	0.164628	1.82084	0.0686309	0.502873
ENSG00000079332	SAR1A	2350.9	-0.0384783	0.111083	-0.346395	0.729046	0.969561
ENSG00000079335	CDC14A	327.215	-0.0692437	0.177561	-0.389973	0.696556	0.96521
ENSG00000079337	RAPGEF3	54.9066	-0.538548	0.256473	-2.09654	0.0360345	0.371281
ENSG00000079385	CEACAM1	993.238	-0.414571	0.26316	-1.72147	0.0851659	0.549202
ENSG00000079387	SENP1	658.676	-0.0750717	0.180059	-0.416956	0.676711	0.96235
ENSG00000079393	DUSP13	32.7867	-0.998628	0.30557	-3.65315	0.000259045	0.0162664
ENSG00000079432	CIC	2816.75	0.136132	0.142127	0.957818	0.338154	0.854859
ENSG00000079435	LIPE	93.011	-0.177961	0.273041	-0.651532	0.514703	0.923617
ENSG00000079459	FDFT1	8460.55	-0.229881	0.130186	-1.76579	0.0774304	0.528333
ENSG00000079462	PAFAH1B3	279.561	0.371338	0.182412	2.03556	0.0417941	0.396316
ENSG00000079482	OPHN1	222.721	-0.236782	0.230567	-1.02679	0.304519	0.834812
ENSG00000079616	KIF22	1719.18	0.0824018	0.16728	0.492599	0.622296	0.950714
ENSG00000079689	SCGN	34.1629	0.586705	0.261592	2.79078	0.0052581	0.121376
ENSG00000079691	CARMIL1	331.006	-0.237892	0.279994	-0.849685	0.3955	0.878973
ENSG00000079739	PGM1	1740.06	-0.330231	0.184062	-1.7941	0.0727975	0.519209
ENSG00000079785	DDX1	2189.06	0.141101	0.165041	0.854951	0.392578	0.877778
ENSG00000079805	DNM2	4840.99	-0.143626	0.143579	-1.00032	0.317155	0.841493
ENSG00000079819	EPB41L2	918.604	0.224294	0.243966	0.919426	0.357873	0.863501
ENSG00000079931	MOXD1	0.521395	-0.157097	0.147294	-1.00919	0.312881	NA
ENSG00000079950	STX7	1978.6	-0.269385	0.161427	-1.66879	0.0951593	0.569086
ENSG00000079974	RABL2B	509.86	0.215727	0.125253	1.72221	0.085031	0.549202
ENSG00000079999	KEAP1	1558.24	0.286573	0.140052	2.04618	0.0407388	0.39356
ENSG00000080007	DDX43	11.7835	0.228657	0.320203	0.711776	0.476603	0.912216
ENSG00000080031	PTPRH	27.4698	0.4944	0.257575	1.91548	0.0554309	0.456225
ENSG00000080166	DCT	0.81323	-0.120553	0.180006	-0.657523	0.510845	NA
ENSG00000080189	SLC35C2	1972.34	-0.285069	0.216179	-1.31866	0.187283	0.730762
ENSG00000080200	CRYBG3	295.557	-0.300305	0.180249	-1.66621	0.0956722	0.569876
ENSG00000080298	RFX3	220.624	-0.33805	0.212367	-1.59148	0.111503	0.606824
ENSG00000080345	RIF1	2305.31	0.0506146	0.16258	0.311325	0.755554	0.975075
ENSG00000080371	RAB21	1242.97	-0.115293	0.128668	-0.896064	0.370219	0.870912
ENSG00000080493	SLC4A4	2.36462	-0.306422	0.246635	-1.27597	0.201967	NA
ENSG00000080503	SMARCA2	3833.01	-0.133612	0.130606	-1.02301	0.306301	0.835718
ENSG00000080546	SESN1	478.479	-0.00891574	0.188417	-0.0473205	0.962258	0.997118
ENSG00000080561	MID2	1.59674	0.0208524	0.203325	0.101644	0.919039	NA
ENSG00000080573	COL5A3	1.63931	0.120692	0.127118	1.25221	0.210492	NA
ENSG00000080603	SRCAP	130.408	-0.227604	0.176573	-1.2891	0.197363	0.741827
ENSG00000080608	PUM3	887.007	0.30195	0.193745	1.55853	0.119107	0.62381
ENSG00000080618	CPB2	1.97764	0.28158	0.265479	1.0822	0.279163	NA
ENSG00000080644	CHRNA3	30.1085	0.716187	0.318161	2.29311	0.0218416	0.28295
ENSG00000080709	KCNN2	6.58531	1.4056	0.31057	4.86589	1.13943e-06	0.0002154
ENSG00000080802	CNOT4	554.911	0.0158549	0.122738	0.129178	0.897217	0.990171
ENSG00000080815	PSEN1	2906.03	-0.140385	0.0842201	-1.66688	0.0955374	0.569609
ENSG00000080819	CPOX	924.824	0.155539	0.255917	0.607793	0.543325	0.933158
ENSG00000080822	CLDND1	2159.2	0.14421	0.239654	0.60176	0.547334	0.934636
ENSG00000080823	MOK	85.5772	0.442857	0.237807	1.86142	0.0626844	0.482326
ENSG00000080824	HSP90AA1	20019.9	0.0554327	0.174661	0.317376	0.750959	0.973822
ENSG00000080839	RBL1	1087.71	-0.143289	0.132114	-1.08461	0.278095	0.812082
ENSG00000080845	DLGAP4	586.321	0.257011	0.129453	1.98524	0.0471182	0.421622
ENSG00000080854	IGSF9B	27.8646	-0.417365	0.318611	-1.31591	0.188204	0.73108
ENSG00000080947	CROCCP3	59.6513	0.224449	0.29337	0.764564	0.444531	0.900258
ENSG00000080986	NDC80	761.435	0.00818485	0.206591	0.0396222	0.968394	0.997295
ENSG00000081014	AP4E1	582.42	-0.157051	0.192691	-0.815094	0.415018	0.887841
ENSG00000081019	RSBN1	716.743	-0.161697	0.170704	-0.947287	0.343492	0.856916
ENSG00000081026	MAGI3	184.488	0.0134752	0.174654	0.0771659	0.938492	0.993911
ENSG00000081041	CXCL2	108.199	-0.440432	0.264971	-1.66225	0.0964636	0.57277
ENSG00000081051	AFP	1.18952	0.0945318	0.172439	0.558662	0.576392	NA
ENSG00000081052	COL4A4	4.9286	0.878885	0.317818	2.71153	0.00669733	NA
ENSG00000081059	TCF7	12.9436	-0.964146	0.319058	-2.99705	0.00272602	0.0817306
ENSG00000081087	OSTM1	693.134	-0.20839	0.18945	-1.10005	0.271309	0.807435
ENSG00000081138	CDH7	29.0681	-0.0621797	0.312781	-0.198594	0.84258	0.983718
ENSG00000081148	IMPG2	14.6829	0.26543	0.318576	0.830611	0.406193	0.8839
ENSG00000081154	PCNP	2027.13	-0.115151	0.164512	-0.699967	0.483948	0.915484
ENSG00000081177	EXD2	470.342	0.112499	0.149816	0.750886	0.452721	0.904025
ENSG00000081181	ARG2	100.192	0.0655374	0.205484	0.318936	0.749775	0.973412
ENSG00000081189	MEF2C	1748.73	-0.181482	0.284744	-0.637398	0.523865	0.92799
ENSG00000081237	PTPRC	8573.14	-0.12552	0.157712	-0.795881	0.426101	0.892819
ENSG00000081248	CACNA1S	0.487375	-0.109442	0.164136	-0.642382	0.520625	NA
ENSG00000081307	UBA5	779.573	0.0793418	0.12542	0.632622	0.526981	0.929204
ENSG00000081320	STK17B	1777.86	-0.275006	0.186384	-1.47547	0.140087	0.662581
ENSG00000081377	CDC14B	320.603	-0.489783	0.281268	-1.74184	0.0815368	0.538923
ENSG00000081386	ZNF510	368.397	-0.0440656	0.1348	-0.32691	0.743736	0.971654
ENSG00000081479	LRP2	5.81911	0.113874	0.32038	0.35672	0.721301	NA
ENSG00000081665	ZNF506	418.561	-0.000781621	0.158069	-0.00494354	0.996056	0.999145
ENSG00000081692	JMJD4	88.2896	0.252721	0.189865	1.33047	0.183364	0.726296
ENSG00000081721	DUSP12	480.992	0.198022	0.112779	1.75579	0.0791241	0.532671
ENSG00000081760	AACS	1452.11	-0.126467	0.134935	-0.93723	0.34864	0.858616
ENSG00000081791	DELE1	2543.56	0.0792463	0.125931	0.629282	0.529164	0.930615
ENSG00000081803	CADPS2	0.292169	-0.00721572	0.114022	-0.0632864	0.949538	NA
ENSG00000081853	PCDHGA2	1.10673	-0.0681282	0.190835	-0.357587	0.720653	NA
ENSG00000081870	HSPB11	588.187	-0.0587001	0.124604	-0.47109	0.637576	0.954424
ENSG00000081913	PHLPP1	493.691	-0.126962	0.127616	-0.994917	0.319777	0.843207
ENSG00000081923	ATP8B1	16.1551	-0.134485	0.304207	-0.442021	0.658474	0.958309
ENSG00000081985	IL12RB2	45.0536	-0.940367	0.260793	-3.5957	0.000323517	0.0193668
ENSG00000082014	SMARCD3	519.541	-0.313291	0.25455	-1.23074	0.21842	0.761081
ENSG00000082068	WDR70	753.537	0.197125	0.148202	1.33013	0.183476	0.72642
ENSG00000082074	FYB1	2647.14	-0.214064	0.123806	-1.72903	0.0838034	0.545966
ENSG00000082126	MPP4	1.23749	0.0673446	0.221363	0.302171	0.762521	NA
ENSG00000082146	STRADB	856.9	0.0933565	0.190951	0.488919	0.624899	0.950742
ENSG00000082153	BZW1	3780.16	0.0360632	0.168936	0.213476	0.830956	0.982641
ENSG00000082175	PGR	0.505974	-0.0819135	0.143406	-0.567674	0.570256	NA
ENSG00000082196	C1QTNF3	47.3835	-0.0343015	0.226545	-0.151441	0.879628	0.988099
ENSG00000082212	ME2	2013.11	-0.0728991	0.185414	-0.393178	0.694188	0.964356
ENSG00000082213	C5orf22	636.803	0.00650758	0.15435	0.0421624	0.966369	0.997295
ENSG00000082258	CCNT2	1142.38	-0.0500687	0.110645	-0.452513	0.650899	0.956587
ENSG00000082269	FAM135A	382.732	-0.0791358	0.171884	-0.460433	0.645205	0.95592
ENSG00000082397	EPB41L3	1819.59	-0.278861	0.24394	-1.14323	0.252945	0.791218
ENSG00000082438	COBLL1	1239.42	-0.176955	0.315583	-0.561689	0.574328	0.941081
ENSG00000082458	DLG3	7.96365	-0.147611	0.317995	-0.464706	0.642142	0.955533
ENSG00000082512	TRAF5	278.782	-0.22135	0.185514	-1.19304	0.232855	0.772583
ENSG00000082515	MRPL22	545.405	0.170646	0.205881	0.82889	0.407167	0.884089
ENSG00000082516	GEMIN5	826.901	0.285274	0.136882	2.08406	0.0371551	0.376562
ENSG00000082556	OPRK1	2.05998	-0.16716	0.223218	-0.771845	0.440206	NA
ENSG00000082641	NFE2L1	2854.74	0.021519	0.103601	0.207711	0.835455	0.983154
ENSG00000082684	SEMA5B	1.21494	-0.068789	0.188086	-0.368747	0.712316	NA
ENSG00000082701	GSK3B	1857.55	-0.18961	0.163812	-1.1575	0.247069	0.787102
ENSG00000082781	ITGB5	496.832	-0.336582	0.288297	-1.19555	0.231874	0.771789
ENSG00000082805	ERC1	1095.23	-0.134602	0.138256	-0.973582	0.330264	0.849622
ENSG00000082898	XPO1	6125.18	5.55756e-05	0.138047	0.000403566	0.999678	0.999845
ENSG00000082929	LINC01587	0.550875	0.0631532	0.143655	0.485884	0.627049	NA
ENSG00000082996	RNF13	1139.87	-0.297091	0.187661	-1.5832	0.113376	0.611448
ENSG00000083067	TRPM3	1.26558	-0.0414184	0.214607	-0.194127	0.846076	NA
ENSG00000083093	PALB2	506.804	0.15065	0.154855	0.972872	0.330617	0.85003
ENSG00000083097	DOP1A	617.532	-0.124312	0.138056	-0.90043	0.367891	0.869689
ENSG00000083099	LYRM2	986.727	-0.0258743	0.135962	-0.19031	0.849066	0.985493
ENSG00000083123	BCKDHB	392.748	0.115311	0.12604	0.914862	0.360264	0.864166
ENSG00000083168	KAT6A	1847.78	-0.256047	0.161947	-1.58106	0.113864	0.612963
ENSG00000083223	TUT7	1159.63	-0.220371	0.14769	-1.49213	0.135666	0.650582
ENSG00000083290	ULK2	256.026	-0.10399	0.185746	-0.559816	0.575605	0.941081
ENSG00000083312	TNPO1	3353.73	-0.0850552	0.192938	-0.440847	0.659324	0.958665
ENSG00000083444	PLOD1	2755.67	0.0902132	0.22647	0.398342	0.690378	0.964211
ENSG00000083454	P2RX5	35.7765	0.188345	0.303077	0.621164	0.534492	0.932292
ENSG00000083457	ITGAE	366.398	0.0606149	0.183217	0.330841	0.740765	0.971654
ENSG00000083520	DIS3	1487.67	0.0880548	0.143748	0.612575	0.540157	0.932962
ENSG00000083535	PIBF1	295.527	0.116537	0.133303	0.874268	0.381973	0.873643
ENSG00000083544	TDRD3	557.79	0.165949	0.139126	1.19278	0.232955	0.772743
ENSG00000083635	NUFIP1	195.373	0.335617	0.13306	2.52183	0.0116746	0.196868
ENSG00000083642	PDS5B	1325.6	-0.141232	0.175817	-0.803315	0.421793	0.890975
ENSG00000083720	OXCT1	993.328	-0.0603368	0.160067	-0.376954	0.706208	0.966777
ENSG00000083750	RRAGB	305.422	0.121839	0.17506	0.695935	0.48647	0.917094
ENSG00000083799	CYLD	1931.04	-0.19417	0.149324	-1.30033	0.193489	0.737632
ENSG00000083807	SLC27A5	190.921	0.44807	0.189496	2.36421	0.0180685	0.256213
ENSG00000083812	ZNF324	284.384	0.233727	0.138561	1.68662	0.0916763	0.563919
ENSG00000083814	ZNF671	469.016	0.00656706	0.11697	0.0561427	0.955228	0.996106
ENSG00000083817	ZNF416	178.926	-0.0654371	0.145046	-0.451165	0.651871	0.956698
ENSG00000083828	ZNF586	418.376	-0.198584	0.205293	-0.967226	0.333431	0.851307
ENSG00000083838	ZNF446	76.9514	0.0462536	0.210226	0.219986	0.825882	0.981236
ENSG00000083844	ZNF264	840.829	-0.205019	0.146065	-1.40359	0.160441	0.695942
ENSG00000083845	RPS5	15551.9	0.372837	0.102373	3.64194	0.000270593	0.0167549
ENSG00000083857	FAT1	178.185	0.247184	0.275109	0.915976	0.35968	0.864157
ENSG00000083896	YTHDC1	1832.1	-0.116227	0.115566	-1.00571	0.314553	0.839038
ENSG00000083937	CHMP2B	737.576	-0.0942846	0.151897	-0.620747	0.534766	0.932292
ENSG00000084070	SMAP2	2528.65	-0.117088	0.121927	-0.960314	0.336897	0.854127
ENSG00000084072	PPIE	1059.41	0.199142	0.112609	1.76841	0.0769927	0.527625
ENSG00000084073	ZMPSTE24	992.744	-0.206047	0.244935	-0.8413	0.40018	0.880809
ENSG00000084090	STARD7	4569.03	0.0646809	0.18913	0.341995	0.732355	0.970745
ENSG00000084092	NOA1	632.48	0.427169	0.152953	2.7928	0.00522548	0.121089
ENSG00000084093	REST	1476.92	-0.0286926	0.155826	-0.184135	0.853908	0.986258
ENSG00000084110	HAL	713.168	-0.0315379	0.28735	-0.109745	0.912612	0.991942
ENSG00000084112	SSH1	1947.4	-0.154552	0.14498	-1.06603	0.286408	0.819306
ENSG00000084207	GSTP1	7582.01	0.00492817	0.179228	0.0274979	0.978063	0.998586
ENSG00000084234	APLP2	9885.67	0.245639	0.104661	2.34699	0.0189256	0.261449
ENSG00000084444	FAM234B	340.534	0.0762038	0.237079	0.321467	0.747857	0.973266
ENSG00000084463	WBP11	2472.68	0.0680106	0.105121	0.646979	0.517645	0.925198
ENSG00000084623	EIF3I	4013.91	0.184128	0.164775	1.11745	0.263801	0.801339
ENSG00000084628	NKAIN1	0.340369	0.0214972	0.132085	0.144074	0.885442	NA
ENSG00000084636	COL16A1	6.79918	-0.00476001	0.267009	-0.0177435	0.985843	0.998762
ENSG00000084652	TXLNA	3190.65	0.0261964	0.142225	0.184191	0.853864	0.986258
ENSG00000084674	APOB	7.32314	0.137075	0.251964	0.548416	0.583406	0.943162
ENSG00000084676	NCOA1	1578.19	-0.00168222	0.178626	-0.00941652	0.992487	0.99877
ENSG00000084693	AGBL5	728.313	-0.139001	0.138262	-1.00532	0.314744	0.839289
ENSG00000084710	EFR3B	31.2151	0.109994	0.314497	0.349321	0.726848	0.969561
ENSG00000084731	KIF3C	315.404	0.0167871	0.188034	0.0892732	0.928865	0.993788
ENSG00000084733	RAB10	3145.72	-0.252896	0.199189	-1.26966	0.204207	0.747037
ENSG00000084734	GCKR	89.1209	-0.207164	0.262124	-0.806517	0.419945	0.890738
ENSG00000084754	HADHA	8806.45	0.0564517	0.122746	0.459908	0.645582	0.95592
ENSG00000084764	MAPRE3	116.912	0.0464339	0.314305	0.147699	0.882581	0.988585
ENSG00000084774	CAD	2777.52	0.29974	0.174111	1.72155	0.0851512	0.549202
ENSG00000085063	CD59	2574.95	-0.287762	0.108799	-2.64489	0.00817168	0.159517
ENSG00000085117	CD82	3413.45	-0.17992	0.295304	-0.609301	0.542325	0.933158
ENSG00000085185	BCORL1	1028.63	-0.10345	0.25759	-0.401589	0.687986	0.963907
ENSG00000085224	ATRX	1864.48	-0.0469978	0.17158	-0.273913	0.784152	0.976177
ENSG00000085231	AK6	283.898	0.259238	0.210254	1.23308	0.217546	0.760003
ENSG00000085265	FCN1	4026	-0.770252	0.321487	-2.44185	0.0146123	0.225969
ENSG00000085274	MYNN	279.56	-0.0708706	0.138661	-0.511123	0.609265	0.94932
ENSG00000085276	MECOM	103.75	0.0498421	0.264496	0.188513	0.850474	0.985493
ENSG00000085365	SCAMP1	847.739	-0.0100397	0.219146	-0.0458144	0.963458	0.997118
ENSG00000085377	PREP	1275.16	0.08759	0.14848	0.589921	0.555243	0.935651
ENSG00000085382	HACE1	426.789	-0.17207	0.229952	-0.748258	0.454304	0.90483
ENSG00000085415	SEH1L	1063.64	0.205881	0.213613	0.963842	0.335125	0.853024
ENSG00000085433	WDR47	489.321	-0.116553	0.167042	-0.697724	0.48535	0.916891
ENSG00000085449	WDFY1	1616.18	-0.0384953	0.13907	-0.276806	0.781929	0.976166
ENSG00000085465	OVGP1	37.9384	0.127322	0.243567	0.522629	0.601233	0.946925
ENSG00000085491	SLC25A24	896.527	-0.267134	0.179957	-1.4845	0.137676	0.654832
ENSG00000085511	MAP3K4	985.478	0.0254511	0.121363	0.209714	0.833891	0.982688
ENSG00000085514	PILRA	764.124	-0.300152	0.215949	-1.38989	0.164562	0.7016
ENSG00000085552	IGSF9	2.94581	0.144476	0.273409	0.52857	0.597104	NA
ENSG00000085563	ABCB1	15.8563	0.133453	0.302821	0.441574	0.658797	0.95861
ENSG00000085644	ZNF213	298.193	0.182928	0.205325	0.890856	0.373006	0.871782
ENSG00000085662	AKR1B1	1510.47	-0.061431	0.183255	-0.335226	0.737455	0.971654
ENSG00000085719	CPNE3	2634.43	-0.618907	0.190148	-3.25489	0.00113438	0.0466186
ENSG00000085721	RRN3	1847.3	0.343194	0.218419	1.57129	0.116116	0.617144
ENSG00000085733	CTTN	613.053	-0.217857	0.315809	-0.691672	0.489143	0.917176
ENSG00000085741	WNT11	21.6081	-0.288034	0.322155	-0.894613	0.370994	0.871515
ENSG00000085760	MTIF2	936.342	0.272305	0.148521	1.83345	0.0667356	0.498131
ENSG00000085788	DDHD2	1061.72	0.0442456	0.137901	0.320847	0.748327	0.973266
ENSG00000085831	TTC39A	17.6692	0.0747759	0.310733	0.241209	0.809393	0.978789
ENSG00000085832	EPS15	2380.43	-0.0481168	0.117428	-0.409759	0.681983	0.96235
ENSG00000085840	ORC1	1176	0.0978723	0.145863	0.671001	0.50222	0.922217
ENSG00000085871	MGST2	1079.61	0.119083	0.18919	0.629439	0.529062	0.930615
ENSG00000085872	CHERP	615.778	0.37328	0.181001	2.06227	0.0391816	0.38684
ENSG00000085978	ATG16L1	641.215	-0.0173766	0.110723	-0.156935	0.875296	0.988085
ENSG00000085982	USP40	693.953	0.247164	0.117175	2.10927	0.0349209	0.363773
ENSG00000085998	POMGNT1	729.371	0.194635	0.129195	1.50649	0.131941	0.643621
ENSG00000085999	RAD54L	468.863	-0.108368	0.180843	-0.599243	0.549011	0.935307
ENSG00000086015	MAST2	783.338	-0.129411	0.12799	-1.0111	0.311969	0.838804
ENSG00000086061	DNAJA1	3533.08	-0.0216526	0.192984	-0.112199	0.910666	0.991942
ENSG00000086062	B4GALT1	2095.91	-0.11544	0.126302	-0.913997	0.360718	0.864188
ENSG00000086065	CHMP5	857.358	-0.0324527	0.118648	-0.273527	0.784448	0.976177
ENSG00000086102	NFX1	1666.29	-0.15227	0.129412	-1.17665	0.239337	0.779508
ENSG00000086159	AQP6	1.40927	-0.279236	0.226629	-1.35136	0.17658	NA
ENSG00000086189	DIMT1	254.726	0.317101	0.191442	1.65649	0.0976231	0.575579
ENSG00000086200	IPO11	513.594	0.0720395	0.196854	0.365984	0.714377	0.968049
ENSG00000086205	FOLH1	1.24896	0.0762775	0.215169	0.356373	0.721561	NA
ENSG00000086232	EIF2AK1	4908.62	-0.0652355	0.158247	-0.41224	0.680164	0.96235
ENSG00000086288	NME8	113.581	-0.237081	0.306477	-0.773425	0.439271	0.898731
ENSG00000086289	EPDR1	874.442	0.313574	0.204132	1.53615	0.124501	0.631338
ENSG00000086300	SNX10	518.4	-0.405493	0.192467	-2.10701	0.0351164	0.365174
ENSG00000086475	SEPHS1	1260.45	0.0245622	0.185395	0.13249	0.894596	0.990082
ENSG00000086504	MRPL28	932.288	0.217501	0.191666	1.13477	0.25647	0.795806
ENSG00000086506	HBQ1	7.03805	0.52073	0.298838	1.80532	0.0710239	0.511871
ENSG00000086544	ITPKC	282.164	-0.156507	0.15884	-0.985282	0.324486	0.846035
ENSG00000086548	CEACAM6	4819.61	-0.599161	0.300929	-2.09112	0.0365175	0.373685
ENSG00000086570	FAT2	43.8915	-0.131924	0.321112	-0.41047	0.681461	0.96235
ENSG00000086589	RBM22	1644.94	0.0941978	0.10511	0.896189	0.370152	0.870912
ENSG00000086598	TMED2	4518.86	-0.0645131	0.173117	-0.372658	0.709403	0.96718
ENSG00000086619	ERO1B	343.997	-0.0230137	0.23924	-0.0962036	0.923359	0.993174
ENSG00000086666	ZFAND6	1284.44	-0.0778871	0.125133	-0.622441	0.533652	0.932107
ENSG00000086712	TXLNG	690.645	0.219241	0.110207	1.98935	0.0466628	0.419219
ENSG00000086717	PPEF1	2.18495	-0.307357	0.236078	-1.35591	0.175127	NA
ENSG00000086730	LAT2	5618.71	0.100673	0.124679	0.807455	0.419405	0.890561
ENSG00000086758	HUWE1	7016.55	-0.0669972	0.128008	-0.523383	0.600708	0.946729
ENSG00000086827	ZW10	770.751	0.0366286	0.164211	0.223064	0.823485	0.981041
ENSG00000086848	ALG9	191.079	0.162691	0.141216	1.152	0.24932	0.788258
ENSG00000086967	MYBPC2	3.82478	-0.265778	0.243777	-1.12866	0.259042	NA
ENSG00000087008	ACOX3	427.402	0.232671	0.116332	1.99996	0.0455045	0.41357
ENSG00000087053	MTMR2	908.186	0.156781	0.142874	1.09735	0.272489	0.808264
ENSG00000087074	PPP1R15A	1819.44	-0.230207	0.160588	-1.43352	0.15171	0.681312
ENSG00000087076	HSD17B14	228.392	-0.123582	0.272186	-0.45397	0.649851	0.956232
ENSG00000087077	TRIP6	954.691	0.47415	0.145431	3.26016	0.00111351	0.0459712
ENSG00000087085	ACHE	11.0755	-0.0419967	0.29398	-0.143406	0.88597	0.989382
ENSG00000087086	FTL	58617.5	-0.217295	0.158606	-1.37003	0.170679	0.70945
ENSG00000087087	SRRT	3439.54	0.206986	0.163837	1.26337	0.206458	0.750337
ENSG00000087088	BAX	1982.63	0.277414	0.141522	1.9602	0.0499726	0.432719
ENSG00000087095	NLK	1054.51	-0.239589	0.292738	-0.818561	0.413037	0.886653
ENSG00000087111	PIGS	2884.62	0.0539228	0.104132	0.517834	0.604574	0.948565
ENSG00000087116	ADAMTS2	1.24229	0.162088	0.145824	1.31303	0.189174	NA
ENSG00000087152	ATXN7L3	2713.22	0.0436289	0.104089	0.419147	0.675108	0.96235
ENSG00000087157	PGS1	1321.51	-0.0227214	0.163452	-0.139008	0.889444	0.989605
ENSG00000087191	PSMC5	2003.55	0.202942	0.199314	1.01821	0.308578	0.836191
ENSG00000087206	UIMC1	1018.01	-0.0467649	0.14326	-0.326439	0.744092	0.971654
ENSG00000087237	CETP	3.05853	-0.509989	0.296965	-1.73272	0.0831463	NA
ENSG00000087245	MMP2	2296.63	1.12985	0.282369	4.00751	6.13628e-05	0.00505511
ENSG00000087253	LPCAT2	3464.98	0.00511254	0.199824	0.0255865	0.979587	0.998586
ENSG00000087258	GNAO1	15.7903	-1.17004	0.309363	-4.10732	4.00275e-05	0.00370666
ENSG00000087263	OGFOD1	833.438	0.137549	0.18545	0.741727	0.458253	0.90639
ENSG00000087266	SH3BP2	2978.3	-0.0625854	0.207277	-0.301936	0.762701	0.975075
ENSG00000087269	NOP14	826.459	0.242077	0.188544	1.28397	0.199154	0.743182
ENSG00000087274	ADD1	5424.26	-0.137589	0.160602	-0.856704	0.391608	0.877385
ENSG00000087299	L2HGDH	377.109	-0.302466	0.152197	-1.98746	0.0468715	0.420462
ENSG00000087301	TXNDC16	375.942	-0.199068	0.190389	-1.04569	0.295703	0.828963
ENSG00000087302	RTRAF	1961.47	0.175497	0.173044	1.01419	0.310494	0.837976
ENSG00000087303	NID2	63.4761	-0.567217	0.293023	-1.93437	0.0530671	0.445899
ENSG00000087338	GMCL1	972.704	-0.0597638	0.145774	-0.409985	0.681817	0.96235
ENSG00000087365	SF3B2	5190.37	0.0706522	0.135114	0.52291	0.601037	0.946844
ENSG00000087448	KLHL42	629.315	0.0900042	0.117775	0.764211	0.444741	0.900258
ENSG00000087460	GNAS	18461.6	-0.0527252	0.115937	-0.454774	0.649272	0.956034
ENSG00000087470	DNM1L	3016.86	-0.0299325	0.257683	-0.116162	0.907524	0.991249
ENSG00000087494	PTHLH	1.26598	-0.0562838	0.188125	-0.297031	0.766443	NA
ENSG00000087495	PHACTR3	1.33992	-0.126943	0.197124	-0.652223	0.514258	NA
ENSG00000087502	ERGIC2	808.164	-0.0736384	0.145136	-0.507395	0.611877	0.94932
ENSG00000087510	TFAP2C	1.65061	-0.171565	0.227815	-0.776318	0.437561	NA
ENSG00000087586	AURKA	1308.1	-0.0374327	0.22226	-0.168422	0.866251	0.986783
ENSG00000087589	CASS4	572.884	0.00595645	0.306552	0.0194344	0.984495	0.998694
ENSG00000087842	PIR	38.6993	0.0935761	0.313676	0.29841	0.76539	0.975075
ENSG00000087884	AAMDC	46.9715	0.102341	0.238357	0.429348	0.66767	0.960078
ENSG00000087903	RFX2	278.196	-0.163913	0.12819	-1.27866	0.201015	0.743195
ENSG00000087995	METTL2A	391.033	0.105346	0.146719	0.71801	0.472751	0.910968
ENSG00000088002	SULT2B1	1.73146	0.0958048	0.200357	0.480084	0.631168	NA
ENSG00000088035	ALG6	427.299	-0.0940037	0.16337	-0.57542	0.565008	0.93845
ENSG00000088038	CNOT3	1071.24	0.154677	0.112864	1.37048	0.170538	0.709386
ENSG00000088053	GP6	356.468	-0.381852	0.287072	-1.37391	0.169471	0.707763
ENSG00000088179	PTPN4	325.11	0.0621166	0.146858	0.42297	0.672317	0.962058
ENSG00000088205	DDX18	2303.74	0.197098	0.140318	1.40466	0.160121	0.695265
ENSG00000088247	KHSRP	4258.86	0.247072	0.118926	2.07753	0.0377528	0.37962
ENSG00000088256	GNA11	148.94	-0.0135342	0.190331	-0.0711017	0.943317	0.994979
ENSG00000088280	ASAP3	20.1321	0.128138	0.319911	0.400835	0.688542	0.964173
ENSG00000088298	EDEM2	1750.44	-0.0861748	0.134364	-0.641352	0.521294	0.92736
ENSG00000088305	DNMT3B	1349.07	0.209272	0.266424	0.785521	0.432148	0.895824
ENSG00000088320	REM1	1.48155	0.330614	0.219911	1.72013	0.0854086	NA
ENSG00000088325	TPX2	2789.9	-0.0582932	0.153969	-0.378607	0.704979	0.96653
ENSG00000088340	FER1L4	31.361	-0.251452	0.305282	-0.82734	0.408044	0.884911
ENSG00000088356	PDRG1	453.173	0.147003	0.168786	0.870942	0.383786	0.874547
ENSG00000088367	EPB41L1	299.333	-0.224609	0.284704	-0.798041	0.424847	0.892064
ENSG00000088387	DOCK9	60.7346	0.26704	0.271989	0.981239	0.326475	0.847278
ENSG00000088448	ANKRD10	2201.73	0.0456172	0.095775	0.476293	0.633865	0.953667
ENSG00000088451	TGDS	436.876	0.114621	0.132994	0.861869	0.388759	0.876071
ENSG00000088538	DOCK3	18.7202	0.170082	0.292377	0.581098	0.561174	0.936266
ENSG00000088543	C3orf18	104.781	0.203097	0.287345	0.706495	0.47988	0.91409
ENSG00000088682	COQ9	626.418	0.104656	0.15623	0.66988	0.502934	0.922217
ENSG00000088726	TMEM40	247.782	-0.394445	0.279406	-1.47759	0.139518	0.660584
ENSG00000088727	KIF9	113.186	0.15794	0.213116	0.741057	0.458659	0.906453
ENSG00000088756	ARHGAP28	0.640622	0.0626999	0.124927	0.509584	0.610343	NA
ENSG00000088766	CRLS1	26.9058	-0.0850405	0.2798	-0.304105	0.761048	0.975075
ENSG00000088808	PPP1R13B	50.6725	-0.56245	0.247722	-2.26995	0.0232108	0.293965
ENSG00000088812	ATRN	2329.3	0.0997285	0.206044	0.484026	0.628368	0.951862
ENSG00000088826	SMOX	451.251	-0.148135	0.252987	-0.585558	0.558173	0.936266
ENSG00000088827	SIGLEC1	104.351	-0.507416	0.252557	-2.00928	0.0445071	0.408608
ENSG00000088832	FKBP1A	5164.11	-0.213253	0.147262	-1.44813	0.147581	0.675003
ENSG00000088833	NSFL1C	1606.94	0.0808584	0.135353	0.597392	0.550246	0.935455
ENSG00000088836	SLC4A11	20.8871	0.238264	0.291959	0.815045	0.415046	0.887841
ENSG00000088854	C20orf194	812.329	0.113466	0.107707	1.05345	0.292134	0.824841
ENSG00000088876	ZNF343	281.931	0.13504	0.142837	0.945331	0.34449	0.857537
ENSG00000088881	EBF4	4.96746	-0.239895	0.286596	-0.845653	0.397746	NA
ENSG00000088882	CPXM1	1532.49	0.471864	0.183798	2.5672	0.0102523	0.181668
ENSG00000088888	MAVS	5833	-0.194647	0.11763	-1.65474	0.0979778	0.575994
ENSG00000088899	LZTS3	19.7432	0.265851	0.298051	0.891518	0.372651	0.871782
ENSG00000088930	XRN2	3812.81	0.0226402	0.125431	0.180501	0.856759	0.986767
ENSG00000088970	KIZ	248.464	0.14855	0.136812	1.08579	0.277573	0.811527
ENSG00000088986	DYNLL1	2861.96	0.11151	0.14617	0.762878	0.445536	0.900316
ENSG00000088992	TESC	3492.53	0.262764	0.217518	1.20802	0.227038	0.765705
ENSG00000089006	SNX5	2851.08	0.128078	0.0869692	1.47268	0.140837	0.663682
ENSG00000089009	RPL6	26036.4	0.281785	0.143231	1.96735	0.0491431	0.430518
ENSG00000089012	SIRPG	14.3854	0.820111	0.306761	2.65009	0.00804711	0.158258
ENSG00000089022	MAPKAPK5	822.504	0.0332005	0.0985218	0.336989	0.736125	0.971654
ENSG00000089041	P2RX7	333.305	-0.305602	0.161376	-1.89365	0.0582709	0.468856
ENSG00000089048	ESF1	393.637	0.226375	0.189375	1.19544	0.231915	0.771789
ENSG00000089050	RBBP9	381.755	-0.0717767	0.127236	-0.564149	0.572653	0.940798
ENSG00000089053	ANAPC5	4419.56	0.163752	0.102929	1.59092	0.111628	0.606941
ENSG00000089057	SLC23A2	1369.27	-0.11876	0.117339	-1.01211	0.311484	0.838547
ENSG00000089060	SLC8B1	1452.7	0.047838	0.158703	0.301428	0.763088	0.975075
ENSG00000089063	TMEM230	2127.59	0.0522188	0.183251	0.284965	0.775671	0.975799
ENSG00000089091	DZANK1	70.4336	0.0948664	0.199805	0.474762	0.634956	0.953981
ENSG00000089094	KDM2B	1236.57	0.103232	0.161976	0.637341	0.523903	0.92799
ENSG00000089101	CFAP61	0.193531	0.0393337	0.114022	0.326539	0.744017	NA
ENSG00000089123	TASP1	161.699	0.110179	0.166347	0.662312	0.507772	0.922604
ENSG00000089127	OAS1	116.308	0.250277	0.275371	0.909094	0.363301	0.86647
ENSG00000089154	GCN1	3834.77	0.137823	0.124905	1.10342	0.269845	0.806906
ENSG00000089157	RPLP0	64069.4	0.237493	0.151231	1.5704	0.116322	0.617561
ENSG00000089159	PXN	1151.46	-0.259017	0.161106	-1.60773	0.107895	0.600513
ENSG00000089163	SIRT4	19.0306	0.107079	0.300128	0.356216	0.721679	0.968877
ENSG00000089169	RPH3A	2.05786	0.160115	0.272212	0.586485	0.55755	NA
ENSG00000089177	KIF16B	367.71	-0.15568	0.149426	-1.04192	0.297449	0.830137
ENSG00000089195	TRMT6	509.732	-0.0561276	0.150033	-0.374124	0.708312	0.96718
ENSG00000089199	CHGB	9.83246	0.742777	0.3218	2.29603	0.0216742	0.281655
ENSG00000089220	PEBP1	5368.71	0.176822	0.189672	0.932259	0.351203	0.859693
ENSG00000089234	BRAP	623.672	0.038455	0.129078	0.29793	0.765757	0.975075
ENSG00000089248	ERP29	6481.2	-0.0148867	0.122978	-0.12105	0.903651	0.990868
ENSG00000089250	NOS1	0.264918	-0.0537652	0.114022	-0.463237	0.643194	NA
ENSG00000089280	FUS	9673.7	0.0663776	0.116608	0.569239	0.569194	0.939405
ENSG00000089289	IGBP1	1276.35	0.100885	0.18917	0.533299	0.593826	0.945894
ENSG00000089327	FXYD5	8233.95	0.122904	0.190565	0.644945	0.518963	0.926205
ENSG00000089335	ZNF302	724.039	0.0604169	0.142183	0.424911	0.670902	0.961513
ENSG00000089351	GRAMD1A	1279.66	-0.05696	0.195867	-0.290804	0.771201	0.975707
ENSG00000089356	FXYD3	0.241705	-0.00721572	0.114022	-0.0632864	0.949538	NA
ENSG00000089472	HEPH	40.1369	0.883204	0.317698	2.79093	0.00525563	0.121376
ENSG00000089486	CDIP1	1742.35	-0.0126018	0.173541	-0.0726131	0.942114	0.994908
ENSG00000089505	CMTM1	35.1274	-0.320981	0.299484	-1.07171	0.28385	0.816929
ENSG00000089558	KCNH4	6.09585	0.50766	0.322577	1.5626	0.118148	0.620453
ENSG00000089597	GANAB	14504.2	0.14214	0.0977769	1.45372	0.146025	0.672427
ENSG00000089639	GMIP	2486.48	0.00962306	0.179843	0.0535088	0.957327	0.996122
ENSG00000089682	RBM41	321.944	-0.0219925	0.190027	-0.115739	0.90786	0.991249
ENSG00000089685	BIRC5	1570.29	0.0512496	0.226627	0.226146	0.821088	0.980601
ENSG00000089692	LAG3	3.85791	-0.227109	0.303954	-0.743711	0.457051	NA
ENSG00000089693	MLF2	2549.86	0.00999818	0.140413	0.0712061	0.943234	0.994979
ENSG00000089723	OTUB2	69.3576	0.116558	0.18903	0.616527	0.537547	0.932696
ENSG00000089737	DDX24	3086.58	0.130942	0.10969	1.19374	0.232578	0.772462
ENSG00000089775	ZBTB25	364.33	0.0586283	0.161106	0.363886	0.715943	0.968049
ENSG00000089818	NECAP1	537.124	-0.112402	0.125126	-0.898268	0.369042	0.870113
ENSG00000089820	ARHGAP4	3118.96	0.23833	0.228447	1.04326	0.296826	0.830068
ENSG00000089847	ANKRD24	23.802	0.0950955	0.303543	0.312955	0.754315	0.975007
ENSG00000089876	DHX32	772.83	-0.0392901	0.135831	-0.289262	0.772381	0.975707
ENSG00000089902	RCOR1	2392.75	-0.413337	0.122319	-3.37918	0.000727017	0.034435
ENSG00000089916	GPATCH2L	2252.69	-0.0572879	0.151318	-0.378591	0.704992	0.96653
ENSG00000090006	LTBP4	454.833	0.398332	0.236486	1.68416	0.0921508	0.564825
ENSG00000090013	BLVRB	1291.42	0.401589	0.171478	2.34187	0.0191875	0.263648
ENSG00000090020	SLC9A1	959.32	-0.176626	0.132127	-1.33677	0.181298	0.72332
ENSG00000090054	SPTLC1	1291.37	-0.0627779	0.146091	-0.429727	0.667394	0.960078
ENSG00000090060	PAPOLA	4414.72	-0.0971966	0.126959	-0.765581	0.443926	0.900258
ENSG00000090061	CCNK	248.447	-0.207893	0.182972	-1.13624	0.255855	0.794965
ENSG00000090097	PCBP4	110.338	-0.0902304	0.304621	-0.296354	0.76696	0.975075
ENSG00000090104	RGS1	23.4378	-0.16229	0.322428	-0.50448	0.613924	0.950293
ENSG00000090238	YPEL3	676.636	0.0173614	0.188859	0.0919252	0.926758	0.993543
ENSG00000090263	MRPS33	654.141	0.208702	0.142357	1.46604	0.142637	0.666997
ENSG00000090266	NDUFB2	579.39	0.112649	0.219117	0.514126	0.607164	0.948658
ENSG00000090273	NUDC	1743.37	0.338836	0.205762	1.64675	0.0996093	0.580429
ENSG00000090316	MAEA	1168	0.0595757	0.169488	0.351507	0.725208	0.969561
ENSG00000090339	ICAM1	475.028	-0.444135	0.202277	-2.19558	0.0281218	0.327099
ENSG00000090372	STRN4	1547.02	0.0864945	0.130924	0.660648	0.508838	0.922604
ENSG00000090376	IRAK3	3020.27	-0.335834	0.165207	-2.0328	0.0420723	0.39739
ENSG00000090382	LYZ	69190.2	-0.256595	0.134552	-1.90703	0.0565164	0.461983
ENSG00000090432	MUL1	835.55	0.0818123	0.151701	0.539302	0.589679	0.945213
ENSG00000090447	TFAP4	282.677	0.484126	0.171174	2.82788	0.00468577	0.113697
ENSG00000090470	PDCD7	858.361	0.100567	0.164745	0.610463	0.541555	0.933158
ENSG00000090487	SPG21	2329.62	-0.0791789	0.164469	-0.481425	0.630214	0.952371
ENSG00000090520	DNAJB11	953.939	0.131699	0.206185	0.638773	0.52297	0.92799
ENSG00000090530	P3H2	5.42909	-0.44146	0.314603	-1.41692	0.156507	NA
ENSG00000090554	FLT3LG	2.98446	-0.375201	0.275127	-1.37705	0.168495	NA
ENSG00000090565	RAB11FIP3	444.542	-0.284972	0.21554	-1.32207	0.186145	0.729273
ENSG00000090581	GNPTG	1054.36	0.158182	0.176604	0.895685	0.370421	0.871074
ENSG00000090612	ZNF268	512.487	-0.0336247	0.13416	-0.250629	0.802101	0.978789
ENSG00000090615	GOLGA3	1858.5	0.0854589	0.113833	0.75073	0.452815	0.90407
ENSG00000090621	PABPC4	2943.19	0.395895	0.113113	3.49996	0.000465323	0.0253175
ENSG00000090659	CD209	19.3189	-0.738476	0.317704	-2.3239	0.0201307	0.27076
ENSG00000090661	CERS4	812.099	0.0883288	0.171606	0.514699	0.606764	0.948626
ENSG00000090674	MCOLN1	470.916	-0.269394	0.159454	-1.68943	0.0911374	0.562883
ENSG00000090686	USP48	3742.86	0.18617	0.106238	1.75239	0.0797059	0.534917
ENSG00000090776	EFNB1	239.592	-0.0640086	0.149225	-0.428942	0.667966	0.960078
ENSG00000090857	PDPR	1300.17	-0.00766253	0.231455	-0.0331036	0.973592	0.998282
ENSG00000090861	AARS1	3408.78	-0.0673051	0.130369	-0.516266	0.605669	0.948565
ENSG00000090863	GLG1	3707.31	-0.0787201	0.135616	-0.580464	0.561602	0.936299
ENSG00000090889	KIF4A	763.861	-0.142826	0.209838	-0.680696	0.496064	0.9199
ENSG00000090905	TNRC6A	1641.76	-0.0811245	0.107328	-0.755861	0.449733	0.90344
ENSG00000090924	PLEKHG2	1002.6	-0.15878	0.195667	-0.81145	0.417107	0.889193
ENSG00000090932	DLL3	38.0232	-0.127255	0.183903	-0.739533	0.459584	0.906547
ENSG00000090971	NAT14	225.374	0.514072	0.169108	3.03901	0.00237358	0.0759842
ENSG00000090975	PITPNM2	482.231	0.0264127	0.317102	0.0833045	0.933609	0.993911
ENSG00000090989	EXOC1	905.315	0.01774	0.127618	0.139014	0.889439	0.989605
ENSG00000091009	RBM27	538.673	0.048781	0.217153	0.224653	0.822249	0.98079
ENSG00000091010	POU4F3	1.12888	0.169238	0.20619	0.871146	0.383675	NA
ENSG00000091039	OSBPL8	2706.56	-0.159096	0.187567	-0.848216	0.396318	0.879438
ENSG00000091073	DTX2	315.468	0.305234	0.191436	1.59421	0.110888	0.606734
ENSG00000091106	NLRC4	541.468	-1.05951	0.277624	-3.8195	0.000133722	0.00945478
ENSG00000091127	PUS7	522.431	0.241254	0.253715	0.950973	0.341618	0.856226
ENSG00000091128	LAMB4	0.582256	-0.03556	0.147715	-0.2249	0.822057	NA
ENSG00000091129	NRCAM	29.3311	0.680145	0.317267	2.14316	0.0321	0.349384
ENSG00000091136	LAMB1	10.4049	-0.0886315	0.313406	-0.28282	0.777315	0.975832
ENSG00000091137	SLC26A4	5.07453	0.353065	0.319834	1.10124	0.27079	NA
ENSG00000091138	SLC26A3	0.853626	-0.00783101	0.178089	-0.0452775	0.963886	NA
ENSG00000091140	DLD	2181.12	-0.00355948	0.150543	-0.0236437	0.981137	0.998586
ENSG00000091157	WDR7	830.584	-0.134001	0.140253	-0.955437	0.339357	0.855606
ENSG00000091164	TXNL1	1225.78	0.179866	0.17789	1.01113	0.311956	0.838804
ENSG00000091181	IL5RA	112.435	-0.690139	0.295086	-2.54861	0.0108152	0.18676
ENSG00000091262	ABCC6	33.4964	-0.272111	0.306918	-0.885533	0.375869	0.871782
ENSG00000091317	CMTM6	4718.07	-0.373538	0.137575	-2.71517	0.00662416	0.140122
ENSG00000091409	ITGA6	1721.5	-0.164566	0.301323	-0.547957	0.583721	0.943347
ENSG00000091428	RAPGEF4	16.6327	-0.360976	0.305922	-1.18279	0.236891	0.776072
ENSG00000091436	MAP3K20	1487.27	-0.0472509	0.178559	-0.264629	0.791295	0.977512
ENSG00000091483	FH	1593.14	0.216404	0.247955	0.872795	0.382775	0.874067
ENSG00000091490	SEL1L3	876.315	-0.457808	0.199501	-2.29468	0.0217517	0.282253
ENSG00000091513	TF	3.99978	0.159232	0.315169	0.503669	0.614494	NA
ENSG00000091527	CDV3	6260.64	0.0752413	0.11822	0.636454	0.524481	0.928056
ENSG00000091536	MYO15A	31.6614	0.370083	0.309893	1.1921	0.233222	0.772917
ENSG00000091542	ALKBH5	1569.96	0.0778724	0.14032	0.554964	0.578919	0.941552
ENSG00000091583	APOH	0.226995	-0.00721572	0.114022	-0.0632864	0.949538	NA
ENSG00000091592	NLRP1	812.43	-0.205495	0.2192	-0.937433	0.348536	0.858616
ENSG00000091622	PITPNM3	16.3175	-0.0357246	0.31674	-0.112573	0.910369	0.991942
ENSG00000091640	SPAG7	1007.43	0.321092	0.141811	2.26417	0.023564	0.296801
ENSG00000091651	ORC6	738.68	0.0427718	0.165219	0.258888	0.795722	0.977932
ENSG00000091656	ZFHX4	0.241781	-0.0537652	0.114022	-0.460372	0.645249	NA
ENSG00000091704	CPA1	0.197514	0.0393337	0.114022	0.331388	0.740351	NA
ENSG00000091732	ZC3HC1	478.485	0.145054	0.15814	0.917239	0.359017	0.864157
ENSG00000091831	ESR1	29.5222	0.239472	0.27569	0.867731	0.385541	0.874676
ENSG00000091844	RGS17	43.7236	-0.327118	0.301139	-1.08545	0.277721	0.811527
ENSG00000091879	ANGPT2	18.7211	-0.313167	0.320024	-0.978199	0.327976	0.847683
ENSG00000091947	TMEM101	874.57	0.193862	0.156479	1.23886	0.215396	0.759015
ENSG00000091972	CD200	217.42	0.110994	0.211237	0.525453	0.599268	0.945939
ENSG00000091986	CCDC80	5.42292	-0.741352	0.319783	-2.30446	0.0211966	NA
ENSG00000092009	CMA1	1466.17	-0.114648	0.23774	-0.48806	0.625507	0.950953
ENSG00000092010	PSME1	2396.76	0.131956	0.157086	0.84002	0.400897	0.881034
ENSG00000092020	PPP2R3C	443.246	0.0506385	0.159207	0.318085	0.75042	0.973425
ENSG00000092036	HAUS4	394.988	0.0320421	0.1394	0.229863	0.818198	0.980103
ENSG00000092051	JPH4	133.158	-0.195768	0.213876	-0.915141	0.360118	0.864157
ENSG00000092054	MYH7	2.13331	0.190434	0.241189	0.806367	0.420031	NA
ENSG00000092067	CEBPE	549.596	-0.579691	0.320042	-1.83462	0.0665614	0.497383
ENSG00000092068	SLC7A8	136.258	-0.473277	0.302769	-1.60468	0.108564	0.601415
ENSG00000092094	OSGEP	1675.71	0.109101	0.128592	0.848412	0.396209	0.879438
ENSG00000092096	SLC22A17	318.665	0.695918	0.292955	2.37744	0.0174334	0.251165
ENSG00000092098	RNF31	25.5526	0.0537256	0.269046	0.199567	0.84182	0.983718
ENSG00000092108	SCFD1	1040.87	0.0620387	0.144989	0.427897	0.668726	0.960081
ENSG00000092140	G2E3	666.857	-0.151976	0.194249	-0.782438	0.433957	0.896726
ENSG00000092148	HECTD1	4330.09	-0.0336238	0.154223	-0.218021	0.827413	0.981564
ENSG00000092199	HNRNPC	12778.9	0.133811	0.148279	0.902428	0.36683	0.868766
ENSG00000092200	RPGRIP1	24.1201	-0.491763	0.299484	-1.63825	0.101369	0.58425
ENSG00000092201	SUPT16H	5975.39	0.0394461	0.131579	0.299793	0.764335	0.975075
ENSG00000092203	TOX4	1923.18	-0.128027	0.101115	-1.26615	0.205459	0.748866
ENSG00000092208	GEMIN2	253.18	0.185112	0.160949	1.15009	0.250109	0.789073
ENSG00000092295	TGM1	38.3244	-0.0767786	0.263064	-0.291605	0.770589	0.975707
ENSG00000092330	TINF2	1498.09	-0.133873	0.16943	-0.790129	0.429452	0.894676
ENSG00000092345	DAZL	1.19207	-0.0611146	0.161755	-0.391802	0.695204	NA
ENSG00000092421	SEMA6A	176.05	0.077591	0.294904	0.263295	0.792323	0.977512
ENSG00000092439	TRPM7	2495.33	-0.0627713	0.155588	-0.40345	0.686617	0.963702
ENSG00000092445	TYRO3	155.183	0.182941	0.271439	0.67406	0.500273	0.921379
ENSG00000092470	WDR76	890.507	-0.150127	0.150827	-0.995402	0.319541	0.843185
ENSG00000092529	CAPN3	369.153	-0.361449	0.315464	-1.14653	0.251574	0.790795
ENSG00000092531	SNAP23	469.754	-0.147331	0.138861	-1.061	0.288688	0.820601
ENSG00000092621	PHGDH	1715.46	0.237955	0.232498	1.0235	0.306073	0.835718
ENSG00000092758	COL9A3	30.8665	-0.557591	0.307124	-1.81279	0.0698649	0.508541
ENSG00000092820	EZR	2645.68	-0.117942	0.222316	-0.53051	0.595758	0.945939
ENSG00000092841	MYL6	7958.75	-0.255266	0.16773	-1.52189	0.128036	0.636247
ENSG00000092847	AGO1	1969.36	-0.0830227	0.112748	-0.736357	0.461514	0.906688
ENSG00000092850	TEKT2	1.46014	0.11797	0.244712	0.487172	0.626136	NA
ENSG00000092853	CLSPN	1048.85	-0.0584276	0.19283	-0.303011	0.761882	0.975075
ENSG00000092871	RFFL	587.258	-0.17154	0.117342	-1.46188	0.143775	0.668927
ENSG00000092929	UNC13D	4927.83	0.0337772	0.220323	0.15331	0.878154	0.988099
ENSG00000092931	MFSD11	429.888	-0.150643	0.173953	-0.866044	0.386466	0.875005
ENSG00000092964	DPYSL2	1723.42	-0.198274	0.16014	-1.23815	0.215661	0.759015
ENSG00000092969	TGFB2	4.04066	-0.0516121	0.308652	-0.168082	0.866519	NA
ENSG00000092978	GPATCH2	259.85	0.0550061	0.141243	0.389473	0.696926	0.96521
ENSG00000093000	NUP50	3593.9	-0.160039	0.117105	-1.36663	0.171742	0.710671
ENSG00000093009	CDC45	939.509	-0.0194858	0.178489	-0.109173	0.913065	0.991942
ENSG00000093010	COMT	1931.43	0.473712	0.192961	2.45496	0.0140902	0.220039
ENSG00000093072	ADA2	6760.55	-0.219405	0.140413	-1.56256	0.118155	0.620453
ENSG00000093100		1.1664	0.0288015	0.228805	0.125385	0.900219	NA
ENSG00000093134	VNN3	18.7339	-0.585388	0.284764	-2.22182	0.0262958	0.313706
ENSG00000093144	ECHDC1	1272.48	0.105794	0.201979	0.523804	0.600415	0.946446
ENSG00000093167	LRRFIP2	1236.13	-0.121098	0.179918	-0.67309	0.50089	0.921556
ENSG00000093183	SEC22C	1507.52	-0.14643	0.14133	-1.03609	0.300161	0.832253
ENSG00000093217	XYLB	126.021	-0.246073	0.16446	-1.49608	0.134632	0.648568
ENSG00000094631	HDAC6	2118.76	0.0996098	0.159015	0.626405	0.531049	0.931623
ENSG00000094804	CDC6	1029.01	-0.0271978	0.187986	-0.144683	0.884961	0.989171
ENSG00000094841	UPRT	329.707	0.000247574	0.133262	0.00185834	0.998517	0.999695
ENSG00000094880	CDC23	1320.45	-0.0148711	0.138355	-0.107486	0.914404	0.991942
ENSG00000094914	AAAS	1438.54	0.226906	0.144325	1.57216	0.115913	0.616609
ENSG00000094916	CBX5	4915.94	-0.261928	0.151195	-1.73239	0.0832039	0.544158
ENSG00000094963	FMO2	0.264842	-0.00721572	0.114022	-0.0632864	0.949538	NA
ENSG00000094975	SUCO	1202.58	-0.128767	0.182121	-0.707039	0.479543	0.913751
ENSG00000095002	MSH2	1561.02	0.0298611	0.157247	0.189904	0.849384	0.985493
ENSG00000095015	MAP3K1	1718.24	-0.203647	0.155173	-1.3124	0.189387	0.731426
ENSG00000095059	DHPS	118.405	0.0664406	0.19256	0.344951	0.730131	0.969905
ENSG00000095066	HOOK2	279.701	0.205914	0.188566	1.09189	0.274881	0.810028
ENSG00000095139	ARCN1	3873.25	-0.0939443	0.114393	-0.821242	0.411508	0.88607
ENSG00000095203	EPB41L4B	0.292288	0.0622542	0.114064	0.463561	0.642962	NA
ENSG00000095209	TMEM38B	524.791	3.4429e-05	0.224712	0.000154407	0.999877	0.999932
ENSG00000095261	PSMD5	1123.12	0.0275453	0.109534	0.251483	0.80144	0.978789
ENSG00000095303	PTGS1	7933.88	-0.201268	0.273795	-0.735129	0.462261	0.906836
ENSG00000095319	NUP188	2876.12	0.0479483	0.145879	0.328688	0.742391	0.971654
ENSG00000095321	CRAT	728.116	0.0198144	0.145614	0.136077	0.89176	0.989644
ENSG00000095370	SH2D3C	909.974	0.0419906	0.231697	0.181224	0.856191	0.986767
ENSG00000095380	NANS	847.091	0.0863624	0.189231	0.456399	0.648103	0.95592
ENSG00000095383	TBC1D2	589.142	0.188649	0.201991	0.933906	0.350352	0.85909
ENSG00000095397	WHRN	2.57152	-0.222111	0.265329	-0.8386	0.401694	NA
ENSG00000095464	PDE6C	7.16949	0.147401	0.312989	0.471592	0.637218	0.954366
ENSG00000095485	CWF19L1	941.037	-0.162667	0.121558	-1.33816	0.180845	0.723177
ENSG00000095539	SEMA4G	68.6157	0.0590015	0.222338	0.26528	0.790794	0.977431
ENSG00000095564	BTAF1	2587.56	0.00358759	0.0915888	0.0391711	0.968754	0.997295
ENSG00000095574	IKZF5	358.331	0.0621178	0.17381	0.357419	0.720778	0.968478
ENSG00000095585	BLNK	67.5034	-0.686297	0.301178	-2.28026	0.0225925	0.289606
ENSG00000095587	TLL2	0.593032	-0.109359	0.148884	-0.709911	0.47776	NA
ENSG00000095627	TDRD1	1.80263	-0.314432	0.257451	-1.23418	0.217136	NA
ENSG00000095637	SORBS1	186.811	0.276226	0.317953	0.868955	0.384872	0.874547
ENSG00000095739	BAMBI	108.083	-0.445731	0.265428	-1.6799	0.0929764	0.566405
ENSG00000095787	WAC	3991.39	-0.151804	0.109566	-1.38551	0.165897	0.702746
ENSG00000095794	CREM	160.317	-0.109352	0.167777	-0.651794	0.514534	0.923497
ENSG00000095906	NUBP2	713.314	0.558706	0.194461	2.87294	0.00406668	0.104185
ENSG00000095917	TPSD1	1957.5	0.267972	0.219445	1.22114	0.222031	0.764174
ENSG00000095932	SMIM24	1013.28	-0.0777618	0.214814	-0.361984	0.717364	0.968049
ENSG00000095951	HIVEP1	488.343	-0.157284	0.155796	-1.00957	0.312701	0.838804
ENSG00000095970	TREM2	27.578	0.549877	0.316607	1.74218	0.0814777	0.538889
ENSG00000095981	KCNK16	0.310768	-0.00721572	0.114022	-0.0632864	0.949538	NA
ENSG00000096006	CRISP3	115.26	-0.148309	0.22623	-0.673947	0.500345	0.921379
ENSG00000096060	FKBP5	3383.06	0.00646228	0.204409	0.0316161	0.974778	0.998456
ENSG00000096063	SRPK1	1326.44	-0.336828	0.142292	-2.36717	0.0179246	0.255685
ENSG00000096070	BRPF3	729.057	-0.055873	0.137066	-0.407634	0.683543	0.96235
ENSG00000096080	MRPS18A	212.119	-0.0547585	0.163735	-0.334456	0.738036	0.971654
ENSG00000096092	TMEM14A	131.356	0.126698	0.273297	0.46348	0.64302	0.955533
ENSG00000096093	EFHC1	417.809	0.292588	0.214419	1.36438	0.172448	0.71235
ENSG00000096264	NCR2	1.54309	0.378073	0.259031	1.50716	0.13177	NA
ENSG00000096384	HSP90AB1	29948.8	0.330324	0.16245	2.0334	0.0420124	0.397314
ENSG00000096401	CDC5L	1359.68	0.022503	0.154716	0.14545	0.884355	0.988925
ENSG00000096433	ITPR3	27.2088	0.140497	0.306344	0.458049	0.646918	0.95592
ENSG00000096654	ZNF184	289.148	-0.0523553	0.143354	-0.365216	0.71495	0.968049
ENSG00000096696	DSP	94.643	-0.820027	0.322624	-2.5702	0.010164	0.18037
ENSG00000096717	SIRT1	689.521	-0.14015	0.139033	-1.00807	0.313423	0.839038
ENSG00000096746	HNRNPH3	2944.45	-0.0364913	0.108995	-0.334797	0.737778	0.971654
ENSG00000096872	IFT74	264.439	0.308045	0.186353	1.65315	0.0983007	0.576922
ENSG00000096968	JAK2	1063.26	-0.217213	0.209755	-1.0356	0.300391	0.832253
ENSG00000096996	IL12RB1	66.2787	-0.195617	0.232504	-0.841369	0.400141	0.880809
ENSG00000097007	ABL1	2035.62	0.235606	0.104427	2.25616	0.0240609	0.299131
ENSG00000097021	ACOT7	503.911	0.110485	0.24118	0.45812	0.646866	0.95592
ENSG00000097033	SH3GLB1	2445.22	-0.0672005	0.127919	-0.525336	0.59935	0.945939
ENSG00000097046	CDC7	850.184	0.0908415	0.165758	0.548055	0.583654	0.943347
ENSG00000097096	SYDE2	43.3385	0.345732	0.267121	1.29428	0.19557	0.739328
ENSG00000099139	PCSK5	132.655	-0.386806	0.217625	-1.77725	0.0755277	0.52566
ENSG00000099194	SCD	13271.6	-0.438011	0.115993	-3.77619	0.000159246	0.0109574
ENSG00000099203	TMED1	154.939	0.306751	0.22386	1.36997	0.170696	0.70945
ENSG00000099204	ABLIM1	769.091	-0.479752	0.296501	-1.61893	0.105463	0.595787
ENSG00000099219	ERMP1	2814.96	0.33085	0.175874	1.88118	0.059947	0.471847
ENSG00000099246	RAB18	1082.09	-0.0560365	0.13618	-0.411498	0.680708	0.96235
ENSG00000099250	NRP1	1213.58	-0.125583	0.196285	-0.639825	0.522286	0.927896
ENSG00000099251	HSD17B7P2	243.738	-0.0148707	0.211643	-0.0702527	0.943993	0.995079
ENSG00000099256	PRTFDC1	61.6124	-0.255414	0.32252	-0.793045	0.427751	0.893702
ENSG00000099260	PALMD	0.351251	-0.0305707	0.114032	-0.270247	0.78697	NA
ENSG00000099282	TSPAN15	454.297	-0.51007	0.312825	-1.66073	0.0967673	0.573167
ENSG00000099284	MACROH2A2	118.596	0.29321	0.170059	1.72378	0.0847469	0.548875
ENSG00000099290	WASHC2A	1447.14	0.0870623	0.103731	0.839307	0.401297	0.88127
ENSG00000099308	MAST3	853.437	-0.373698	0.189146	-1.97563	0.0481966	0.426296
ENSG00000099326	MZF1	499.898	0.20584	0.169019	1.21781	0.223294	0.764805
ENSG00000099330	OCEL1	272.899	0.33205	0.189995	1.74735	0.0805768	0.53695
ENSG00000099331	MYO9B	4015.3	-0.0347739	0.164904	-0.210872	0.832987	0.98266
ENSG00000099337	KCNK6	1325.91	-0.340187	0.245655	-1.38487	0.166093	0.70286
ENSG00000099338	CATSPERG	22.7776	-0.190282	0.285662	-0.665558	0.505694	0.922604
ENSG00000099341	PSMD8	2566.42	0.155047	0.160345	0.966962	0.333563	0.851463
ENSG00000099364	FBXL19	881.917	0.486496	0.177064	2.74755	0.00600414	0.13182
ENSG00000099365	STX1B	21.4457	-0.070486	0.307531	-0.228883	0.81896	0.98024
ENSG00000099377	HSD3B7	95.359	-0.0551077	0.310954	-0.177138	0.8594	0.986783
ENSG00000099381	SETD1A	1100.62	0.224032	0.129644	1.72804	0.0839817	0.546597
ENSG00000099385	BCL7C	231.93	0.0990257	0.177972	0.556378	0.577953	0.941152
ENSG00000099399	MAGEB2	3.21053	0.187445	0.285809	0.660761	0.508765	NA
ENSG00000099617	EFNA2	0.37623	0.0229426	0.134283	0.177621	0.85902	NA
ENSG00000099622	CIRBP	4302.2	0.0732479	0.146254	0.500825	0.616495	0.950347
ENSG00000099624	ATP5F1D	764.839	0.729644	0.239506	3.04665	0.00231408	0.0748804
ENSG00000099625	CBARP	8.63837	0.228884	0.317708	0.719971	0.471543	0.910968
ENSG00000099725	PRKY	1.60975	0.214113	0.26096	0.820807	0.411756	NA
ENSG00000099769	IGFALS	1.43981	0.13847	0.259592	0.536522	0.591598	NA
ENSG00000099783	HNRNPM	5247.68	0.226645	0.213335	1.0624	0.288054	0.820231
ENSG00000099785	MARCHF2	804.47	-0.300591	0.253944	-1.18373	0.236519	0.776072
ENSG00000099795	NDUFB7	483.022	0.575772	0.255019	2.25794	0.0239497	0.298897
ENSG00000099797	TECR	2398.69	0.0397058	0.152608	0.26018	0.794725	0.97792
ENSG00000099800	TIMM13	970.151	0.561952	0.218622	2.57045	0.0101565	0.18037
ENSG00000099804	CDC34	643.994	0.170645	0.144031	1.18476	0.236114	0.776067
ENSG00000099810	MTAP	802.559	0.240321	0.126834	1.89476	0.0581247	0.468749
ENSG00000099812	MISP	0.227009	-0.00721572	0.114022	-0.0632864	0.949538	NA
ENSG00000099814	CEP170B	5.98831	0.0705787	0.307954	0.229498	0.818482	NA
ENSG00000099817	POLR2E	2279.82	0.260129	0.167984	1.54854	0.121493	0.626263
ENSG00000099821	POLRMT	758.353	0.503895	0.17939	2.80886	0.00497177	0.117548
ENSG00000099822	HCN2	4.03615	-0.118529	0.285419	-0.418036	0.675921	NA
ENSG00000099834	CDHR5	13.7685	-0.150183	0.314137	-0.476341	0.633831	0.953667
ENSG00000099840	IZUMO4	49.2569	0.0305521	0.233144	0.13106	0.895728	0.990171
ENSG00000099849	RASSF7	213.419	0.425213	0.22304	1.90605	0.0566439	0.462815
ENSG00000099860	GADD45B	616.96	-0.15219	0.156386	-0.973187	0.330461	0.849798
ENSG00000099864	PALM	479.832	0.395059	0.23576	1.67547	0.0938412	0.567717
ENSG00000099866	MADCAM1	8.29824	-0.0618195	0.321339	-0.191767	0.847925	0.985305
ENSG00000099875	MKNK2	2286.09	0.18336	0.180917	1.01349	0.310824	0.838208
ENSG00000099889	ARVCF	58.4007	0.360293	0.272236	1.32265	0.185953	0.729077
ENSG00000099899	TRMT2A	1261.51	0.356614	0.15368	2.32041	0.0203186	0.272111
ENSG00000099901	RANBP1	1819.01	0.367574	0.259287	1.41776	0.156262	0.68782
ENSG00000099904	ZDHHC8	794.843	0.502645	0.121392	4.14038	3.46738e-05	0.00334789
ENSG00000099910	KLHL22	490.048	-0.0840687	0.137205	-0.612721	0.540061	0.932962
ENSG00000099917	MED15	1785.18	0.147391	0.150925	0.976578	0.328778	0.848352
ENSG00000099937	SERPIND1	2.88585	0.180473	0.295714	0.606768	0.544005	NA
ENSG00000099940	SNAP29	1042.26	-0.294243	0.150553	-1.95446	0.0506467	0.436452
ENSG00000099942	CRKL	3134.84	-0.212436	0.168948	-1.25741	0.208604	0.750887
ENSG00000099949	LZTR1	374.8	0.172798	0.184486	0.936579	0.348975	0.858616
ENSG00000099953	MMP11	12.8009	-0.172057	0.320417	-0.535936	0.592003	0.945894
ENSG00000099954	CECR2	7.00909	-0.90975	0.315777	-2.88833	0.00387294	0.10132
ENSG00000099956	SMARCB1	1673.27	0.156834	0.140223	1.11846	0.263371	0.801339
ENSG00000099957	P2RX6	22.7893	-0.144555	0.316384	-0.456197	0.648248	0.956034
ENSG00000099958	DERL3	67.8934	0.221994	0.276476	0.803256	0.421827	0.890975
ENSG00000099960	SLC7A4	1.51924	0.0623073	0.19611	0.315719	0.752215	NA
ENSG00000099968	BCL2L13	1662.31	-0.132458	0.137653	-0.962255	0.335921	0.853024
ENSG00000099974	DDTL	74.4743	0.0514178	0.23818	0.215912	0.829056	0.981933
[truncated: 30,434 more rows]

## Sheet: 21d
Supplementary table S4
differentially expressed genes 21 days after TET2 knockout in CB cells versus WT
gene	symbol	baseMean	log2FoldChange	lfcSE	stat	pvalue	padj
ENSG00000148346	LCN2	239.608	-4.98609	0.233463	-19.7212	1.42e-86	2.54e-82
ENSG00000129538	RNASE1	285.844	-4.1785	0.324752	-12.6029	2.04e-36	4.56e-33
ENSG00000204936	CD177	1823.2	-3.53916	0.242987	-14.5521	5.67e-48	3.39e-44
ENSG00000105609	LILRB5	35.953	-3.45561	0.317351	-9.46876	2.83e-21	1.88e-18
ENSG00000181374	CCL13	77.7997	-3.34472	0.319328	-10.0392	1.02e-23	7.99e-21
ENSG00000018280	SLC11A1	1750.09	-3.02453	0.281933	-10.7346	7e-27	8.37e-24
ENSG00000131401	NAPSB	144.838	-2.78168	0.335324	-8.25883	1.47e-16	5.38e-14
ENSG00000197646	PDCD1LG2	9.75197	-2.77383	0.391731	-6.11626	9.58e-10	1.03e-07
ENSG00000225217	HSPA7	248.59	-2.76446	0.266949	-10.3056	6.65e-25	5.96e-22
ENSG00000187474	FPR3	309.925	-2.76298	0.263456	-10.451	1.45e-25	1.44e-22
ENSG00000158481	CD1C	136.504	-2.72735	0.209639	-12.8674	6.87e-38	2.05e-34
ENSG00000173372	C1QA	106.201	-2.71807	0.293888	-9.1398	6.26e-20	3.4e-17
ENSG00000104921	FCER2	210.187	-2.66483	0.228677	-11.584	4.96e-31	8.09e-28
ENSG00000171631	P2RY6	135.121	-2.51541	0.175137	-14.2279	6.15e-46	2.75e-42
ENSG00000074964	ARHGEF10L	76.0061	-2.49016	0.346795	-7.12405	1.05e-12	1.9e-10
ENSG00000178175	ZNF366	74.823	-2.39683	0.301109	-7.86757	3.62e-15	1.01e-12
ENSG00000165731	RET	153.556	-2.39031	0.322694	-7.38744	1.5e-13	3.19e-11
ENSG00000203747	FCGR3A	42.3904	-2.38931	0.292253	-7.96719	1.62e-15	4.69e-13
ENSG00000177675	CD163L1	35.8741	-2.31162	0.3227	-6.97776	3e-12	4.98e-10
ENSG00000173369	C1QB	76.8462	-2.30112	0.362554	-6.34276	2.26e-10	2.79e-08
ENSG00000174123	TLR10	71.1035	-2.29976	0.233306	-9.72523	2.35e-22	1.62e-19
ENSG00000117122	MFAP2	10.8425	-2.28842	0.379145	-5.31459	1.07e-07	6.43e-06
ENSG00000104972	LILRB1	58.7903	-2.27524	0.271738	-8.25157	1.56e-16	5.6e-14
ENSG00000164683	HEY1	16.7051	-2.26261	0.344818	-6.14599	7.95e-10	8.69e-08
ENSG00000231412	ENSG00000231412	29.4688	-2.24699	0.33013	-6.60315	4.03e-11	5.55e-09
ENSG00000167680	SEMA6B	393.838	-2.23885	0.199212	-11.2196	3.27e-29	4.88e-26
ENSG00000166523	CLEC4E	56.753	-2.20115	0.250809	-8.64474	5.39e-18	2.3e-15
ENSG00000100985	MMP9	437.536	-2.19393	0.297169	-7.38191	1.56e-13	3.25e-11
ENSG00000026751	SLAMF7	248.302	-2.19001	0.213439	-10.2339	1.4e-24	1.19e-21
ENSG00000197992	CLEC9A	38.8828	-2.18448	0.322643	-6.64324	3.07e-11	4.33e-09
ENSG00000114923	SLC4A3	20.7048	-2.15442	0.379976	-5.49715	3.86e-08	2.66e-06
ENSG00000122877	EGR2	55.2285	-2.14617	0.254064	-8.33024	8.07e-17	3.14e-14
ENSG00000162745	OLFML2B	167.653	-2.13499	0.254553	-8.35833	6.36e-17	2.53e-14
ENSG00000262406	MMP12	101.94	-2.11966	0.302371	-6.97631	3.03e-12	4.98e-10
ENSG00000249992	TMEM158	229.992	-2.11179	0.329292	-6.41657	1.39e-10	1.75e-08
ENSG00000174600	CMKLR1	186.32	-2.10271	0.234796	-8.92809	4.33e-19	2.22e-16
ENSG00000109684	CLNK	46.3858	-2.08866	0.295034	-6.98381	2.87e-12	4.86e-10
ENSG00000184156	KCNQ3	14.9412	-2.08797	0.367596	-5.38619	7.2e-08	4.55e-06
ENSG00000123685	BATF3	24.3803	-2.0868	0.325633	-6.21968	4.98e-10	5.69e-08
ENSG00000174946	GPR171	25.9884	-2.08147	0.373955	-5.45959	4.77e-08	3.18e-06
ENSG00000135074	ADAM19	71.076	-2.05671	0.391143	-5.40742	6.39e-08	4.06e-06
ENSG00000101916	TLR8	183.894	-2.05556	0.282997	-7.24728	4.25e-13	7.94e-11
ENSG00000110079	MS4A4A	161.912	-2.03211	0.1673	-12.0992	1.07e-33	2.12e-30
ENSG00000183762	KREMEN1	219.685	-2.03046	0.311441	-6.51395	7.32e-11	9.87e-09
ENSG00000172247	C1QTNF4	156.617	-2.02938	0.35728	-5.7018	1.19e-08	9.49e-07
ENSG00000244682	FCGR2C	341.291	-2.02935	0.332082	-6.12074	9.31e-10	1.01e-07
ENSG00000072694	FCGR2B	896.491	-2.02629	0.26329	-7.69507	1.41e-14	3.62e-12
ENSG00000079393	DUSP13	77.0786	-2.02463	0.366485	-5.53246	3.16e-08	2.24e-06
ENSG00000260314	MRC1	11568.4	-2.01288	0.271353	-7.42166	1.16e-13	2.59e-11
ENSG00000265982	ENSG00000265982	26.2056	-1.99958	0.389281	-5.11849	3.08e-07	1.61e-05
ENSG00000159189	C1QC	195.339	-1.99897	0.326153	-6.12925	8.83e-10	9.59e-08
ENSG00000004799	PDK4	68.6345	-1.98794	0.26685	-7.38802	1.49e-13	3.19e-11
ENSG00000119714	GPR68	195.975	-1.95993	0.226734	-8.62369	6.48e-18	2.7e-15
ENSG00000158270	COLEC12	63.8203	-1.94385	0.342896	-5.64251	1.68e-08	1.28e-06
ENSG00000100433	KCNK10	9.77239	-1.94342	0.392237	-4.59456	4.34e-06	0.000153935
ENSG00000108691	CCL2	995.295	-1.93777	0.229922	-8.42558	3.59e-17	1.46e-14
ENSG00000165474	GJB2	44.2954	-1.92616	0.281177	-6.76556	1.33e-11	1.94e-09
ENSG00000167100	SAMD14	105.448	-1.92345	0.279532	-6.85289	7.24e-12	1.12e-09
ENSG00000135047	CTSL	310.073	-1.92255	0.246627	-7.78627	6.9e-15	1.85e-12
ENSG00000258875	ENSG00000258875	58.1229	-1.92211	0.234614	-8.11043	5.04e-16	1.67e-13
ENSG00000127954	STEAP4	2060.7	-1.90662	0.250321	-7.61718	2.59e-14	6.37e-12
ENSG00000228162	ENSG00000228162	7.39897	-1.89581	0.393326	-5.05758	4.25e-07	2.12e-05
ENSG00000090659	CD209	43.101	-1.88668	0.33599	-5.56825	2.57e-08	1.87e-06
ENSG00000138678	GPAT3	363.105	-1.87836	0.283248	-6.62809	3.4e-11	4.76e-09
ENSG00000165457	FOLR2	50.9576	-1.87616	0.314936	-5.9146	3.33e-09	3.12e-07
ENSG00000102575	ACP5	872.976	-1.87391	0.175206	-10.6908	1.12e-26	1.26e-23
ENSG00000188483	IER5L	44.921	-1.87203	0.357528	-5.21242	1.86e-07	1.05e-05
ENSG00000237604	ENSG00000237604	8.32776	-1.86425	0.390972	-4.39522	1.11e-05	0.000328973
ENSG00000175602	CCDC85B	278.978	-1.86329	0.358019	-5.2298	1.7e-07	9.75e-06
ENSG00000287626	ENSG00000287626	186.711	-1.85637	0.307777	-6.02655	1.68e-09	1.68e-07
ENSG00000069702	TGFBR3	53.8883	-1.84952	0.321261	-5.71778	1.08e-08	8.77e-07
ENSG00000232629	HLA-DQB2	46.7914	-1.83621	0.345959	-5.27981	1.29e-07	7.6e-06
ENSG00000184916	JAG2	47.0969	-1.82372	0.311232	-5.81314	6.13e-09	5.44e-07
ENSG00000284690	CD300H	42.6748	-1.81961	0.374309	-4.85295	1.22e-06	5.26e-05
ENSG00000235602	POU5F1P3	36.1564	-1.81627	0.26466	-6.76594	1.32e-11	1.94e-09
ENSG00000127528	KLF2	140.63	-1.80075	0.323321	-5.56496	2.62e-08	1.9e-06
ENSG00000206337	HCP5	110.207	-1.79733	0.218012	-8.21307	2.16e-16	7.43e-14
ENSG00000232810	TNF	9.29261	-1.79148	0.381943	-4.42621	9.59e-06	0.000292534
ENSG00000146592	CREB5	304.396	-1.78438	0.243294	-7.32721	2.35e-13	4.63e-11
ENSG00000173110	HSPA6	222.569	-1.77977	0.350644	-5.08953	3.59e-07	1.84e-05
ENSG00000196735	HLA-DQA1	2329.74	-1.77616	0.179248	-9.90779	3.85e-23	2.76e-20
ENSG00000104951	IL4I1	35.4745	-1.77598	0.337058	-5.21824	1.81e-07	1.02e-05
ENSG00000254166	CASC19	8.07164	-1.76899	0.395595	-4.17573	2.97e-05	0.0007284
ENSG00000220267	ACTBP8	7.05695	-1.76629	0.39663	-4.0325	5.52e-05	0.00119622
ENSG00000107282	APBA1	14.7535	-1.76407	0.35656	-4.79849	1.6e-06	6.61e-05
ENSG00000130598	TNNI2	55.9116	-1.75675	0.303508	-5.75142	8.85e-09	7.45e-07
ENSG00000160191	PDE9A	11.1017	-1.75536	0.388903	-4.34993	1.36e-05	0.000390063
ENSG00000167996	FTH1	2359.16	-1.73696	0.394773	-4.59074	4.42e-06	0.00015555
ENSG00000227507	LTB	347.635	-1.7338	0.349926	-4.97068	6.67e-07	3.11e-05
ENSG00000102445	RUBCNL	47.6754	-1.71823	0.242976	-7.00746	2.43e-12	4.14e-10
ENSG00000241106	HLA-DOB	22.0282	-1.7121	0.352692	-4.77811	1.77e-06	7.13e-05
ENSG00000095397	WHRN	8.14054	-1.70972	0.395351	-4.08133	4.48e-05	0.00101223
ENSG00000038945	MSR1	57.476	-1.70581	0.287771	-5.89494	3.75e-09	3.5e-07
ENSG00000237517	DGCR5	9.26176	-1.70469	0.375206	-4.31693	1.58e-05	0.000439704
ENSG00000119547	ONECUT2	5.49205	-1.70396	0.396523	-3.80486	0.000141883	0.00256348
ENSG00000101210	EEF1A2	11.7891	-1.69196	0.396633	-4.21688	2.48e-05	0.00063784
ENSG00000105426	PTPRS	46.2259	-1.689	0.314992	-5.32617	1e-07	6.1e-06
ENSG00000198753	PLXNB3	89.5586	-1.68766	0.255581	-6.579	4.74e-11	6.48e-09
ENSG00000131042	LILRB2	675.239	-1.67907	0.165386	-10.1479	3.38e-24	2.76e-21
ENSG00000106541	AGR2	179.935	-1.67541	0.275078	-6.08227	1.18e-09	1.22e-07
ENSG00000166426	CRABP1	22.0244	-1.67532	0.387379	-4.31653	1.59e-05	0.00043983
ENSG00000271447	MMP28	10.6587	-1.67258	0.388362	-4.16338	3.14e-05	0.000759598
ENSG00000103355	PRSS33	11.0659	-1.66931	0.392648	-4.20996	2.55e-05	0.000647617
ENSG00000162894	FCMR	30.3057	-1.66495	0.336328	-4.90134	9.52e-07	4.22e-05
ENSG00000182853	VMO1	42.2319	-1.65903	0.341805	-4.82444	1.4e-06	5.94e-05
ENSG00000186818	LILRB4	118.078	-1.6551	0.377118	-4.42421	9.68e-06	0.000293647
ENSG00000188820	CALHM6	10.7415	-1.6513	0.396599	-4.09998	4.13e-05	0.00095449
ENSG00000103313	MEFV	325.768	-1.64275	0.201191	-8.15779	3.41e-16	1.15e-13
ENSG00000130222	GADD45G	14.7204	-1.64222	0.382993	-4.21598	2.49e-05	0.00063784
ENSG00000237264	FTH1P11	29.563	-1.63789	0.297712	-5.43572	5.46e-08	3.57e-06
ENSG00000150637	CD226	68.3942	-1.63596	0.221827	-7.3356	2.21e-13	4.4e-11
ENSG00000243449	C4orf48	41.7183	-1.62412	0.396627	-4.2987	1.72e-05	0.000468756
ENSG00000178209	PLEC	1605.9	-1.62194	0.210359	-7.70948	1.26e-14	3.28e-12
ENSG00000242574	HLA-DMB	1091.01	-1.61893	0.240262	-6.73753	1.61e-11	2.31e-09
ENSG00000139044	B4GALNT3	65.8588	-1.61663	0.369549	-4.38606	1.15e-05	0.000339752
ENSG00000274979	ENSG00000274979	55.9654	-1.61659	0.362264	-4.46272	8.09e-06	0.000256298
ENSG00000272449	ENSG00000272449	24.0878	-1.616	0.374759	-4.27624	1.9e-05	0.000508551
ENSG00000187952	HS6ST1P1	17.9988	-1.61359	0.396501	-4.12962	3.63e-05	0.000857065
ENSG00000260231	KDM7A-DT	56.4962	-1.61044	0.248587	-6.44042	1.19e-10	1.53e-08
ENSG00000102755	FLT1	53.5058	-1.60966	0.349489	-4.5932	4.36e-06	0.000154636
ENSG00000166527	CLEC4D	146.671	-1.60861	0.31804	-5.05443	4.32e-07	2.14e-05
ENSG00000113916	BCL6	1148.87	-1.605	0.1927	-8.32736	8.27e-17	3.15e-14
ENSG00000167642	SPINT2	453.843	-1.601	0.283715	-5.64254	1.68e-08	1.28e-06
ENSG00000130513	GDF15	112.562	-1.59915	0.334917	-4.7737	1.81e-06	7.25e-05
ENSG00000169994	MYO7B	29.263	-1.59841	0.301402	-5.24224	1.59e-07	9.17e-06
ENSG00000178814	OPLAH	81.6892	-1.58601	0.246024	-6.42291	1.34e-10	1.69e-08
ENSG00000158714	SLAMF8	65.0084	-1.5826	0.353599	-4.47423	7.67e-06	0.00024611
ENSG00000156113	KCNMA1	367.134	-1.58066	0.304289	-5.19519	2.05e-07	1.15e-05
ENSG00000121742	GJB6	234.494	-1.58034	0.358446	-4.42417	9.68e-06	0.000293647
ENSG00000204252	HLA-DOA	503.872	-1.57854	0.22872	-6.89878	5.25e-12	8.41e-10
ENSG00000058453	CROCC	178.055	-1.57734	0.316942	-4.9752	6.52e-07	3.07e-05
ENSG00000090530	P3H2	4.70804	-1.56936	0.395051	-3.53094	0.000414079	NA
ENSG00000107872	FBXL15	157.828	-1.56621	0.337484	-4.6442	3.41e-06	0.000125667
ENSG00000186642	PDE2A	21.9246	-1.56522	0.317474	-4.85701	1.19e-06	5.2e-05
ENSG00000163534	FCRL1	47.3078	-1.56249	0.313709	-4.95244	7.33e-07	3.35e-05
ENSG00000104888	SLC17A7	11.6336	-1.5619	0.378159	-4.03608	5.44e-05	0.00118384
ENSG00000164047	CAMP	392.524	-1.55674	0.308572	-5.04641	4.5e-07	2.22e-05
ENSG00000135424	ITGA7	634.775	-1.55396	0.275344	-5.64355	1.67e-08	1.28e-06
ENSG00000117318	ID3	59.4639	-1.5538	0.379885	-4.11187	3.92e-05	0.000914866
ENSG00000139567	ACVRL1	78.6038	-1.54737	0.195684	-7.87478	3.41e-15	9.71e-13
ENSG00000143344	RGL1	1022.46	-1.54506	0.215061	-7.18305	6.82e-13	1.25e-10
ENSG00000213638	ADAT3	43.9096	-1.53949	0.381962	-4.04691	5.19e-05	0.00113871
ENSG00000122254	HS3ST2	283.054	-1.53832	0.291494	-5.27632	1.32e-07	7.72e-06
ENSG00000115085	ZAP70	11.4534	-1.53795	0.36	-4.14838	3.35e-05	0.000803523
ENSG00000186827	TNFRSF4	80.5473	-1.53561	0.32653	-4.69501	2.67e-06	0.000102845
ENSG00000176845	METRNL	664.966	-1.53309	0.263778	-5.81156	6.19e-09	5.47e-07
ENSG00000169194	IL13	4.24127	-1.52834	0.391497	-3.85716	0.000114714	NA
ENSG00000008517	IL32	41.323	-1.5245	0.315042	-4.811	1.5e-06	6.3e-05
ENSG00000090104	RGS1	21.2455	-1.52177	0.370985	-4.07242	4.65e-05	0.00104515
ENSG00000140749	IGSF6	1527.52	-1.52084	0.257023	-5.91752	3.27e-09	3.08e-07
ENSG00000179344	HLA-DQB1	2298.09	-1.51954	0.195095	-7.7882	6.8e-15	1.85e-12
ENSG00000137331	IER3	217.994	-1.51501	0.215942	-7.00833	2.41e-12	4.14e-10
ENSG00000129450	SIGLEC9	485.422	-1.51373	0.152415	-9.9265	3.19e-23	2.38e-20
ENSG00000137496	IL18BP	370.094	-1.51061	0.162424	-9.29428	1.48e-20	9.16e-18
ENSG00000285938	ENSG00000285938	29.8325	-1.50871	0.313296	-4.77232	1.82e-06	7.29e-05
ENSG00000228113	ENSG00000228113	16.3048	-1.50466	0.386459	-3.86525	0.000110975	0.00210958
ENSG00000176919	C8G	96.6485	-1.50431	0.372156	-4.05982	4.91e-05	0.00109091
ENSG00000248323	LUCAT1	16.7221	-1.50393	0.336638	-4.38533	1.16e-05	0.000340328
ENSG00000189420	ZFP92	189.181	-1.50328	0.266207	-5.64119	1.69e-08	1.28e-06
ENSG00000197405	C5AR1	1416.95	-1.49959	0.204178	-7.3437	2.08e-13	4.23e-11
ENSG00000120279	MYCT1	21.2211	-1.49843	0.373023	-3.98476	6.75e-05	0.00141953
ENSG00000049130	KITLG	9.72522	-1.49613	0.3783	-3.83598	0.000125066	0.00233163
ENSG00000078401	EDN1	41.1692	-1.49608	0.364112	-4.10028	4.13e-05	0.000954468
ENSG00000186350	RXRA	2219.76	-1.49208	0.171728	-8.68782	3.69e-18	1.62e-15
ENSG00000137877	SPTBN5	11.5448	-1.49082	0.365891	-3.97575	7.02e-05	0.00146747
ENSG00000135083	CCNJL	15.5165	-1.46877	0.360558	-4.00773	6.13e-05	0.00131298
ENSG00000067840	PDZD4	7.10247	-1.46871	0.395902	-3.58083	0.000342502	0.00505741
ENSG00000135549	PKIB	450.538	-1.4665	0.133304	-10.9954	4.02e-28	5.15e-25
ENSG00000152315	KCNK13	6.52874	-1.46241	0.396217	-3.55117	0.000383526	0.0055272
ENSG00000104154	SLC30A4	16.8785	-1.46155	0.361694	-3.98728	6.68e-05	0.0014062
ENSG00000228278	ORM2	12.1511	-1.46003	0.390216	-3.70033	0.000215319	0.0035772
ENSG00000002587	HS3ST1	255.8	-1.45564	0.280933	-5.17931	2.23e-07	1.22e-05
ENSG00000126262	FFAR2	61.6627	-1.45402	0.359817	-4.04077	5.33e-05	0.00116466
ENSG00000064042	LIMCH1	9.99349	-1.454	0.391481	-3.6499	0.000262347	0.0041253
ENSG00000101197	BIRC7	60.6817	-1.45126	0.350289	-4.13948	3.48e-05	0.00082869
ENSG00000155761	SPAG17	16.5771	-1.44976	0.371313	-3.86188	0.00011252	0.00213335
ENSG00000109436	TBC1D9	129.418	-1.44958	0.304627	-4.75494	1.99e-06	7.86e-05
ENSG00000160213	CSTB	3839.09	-1.44872	0.174819	-8.28665	1.16e-16	4.35e-14
ENSG00000123095	BHLHE41	29.7362	-1.44674	0.333825	-4.30461	1.67e-05	0.000459918
ENSG00000278982	ENSG00000278982	9.24256	-1.44632	0.38995	-3.61877	0.000296003	0.00451279
ENSG00000168040	FADD	49.9008	-1.44623	0.375326	-3.86427	0.000111422	0.00211583
ENSG00000130589	HELZ2	161.733	-1.44571	0.299756	-4.81992	1.44e-06	6.04e-05
ENSG00000225140	ENSG00000225140	17.392	-1.44182	0.396443	-3.73398	0.000188477	0.00323314
ENSG00000102010	BMX	77.5033	-1.4417	0.359413	-4.01507	5.94e-05	0.00127583
ENSG00000140968	IRF8	1093.31	-1.44093	0.244956	-5.88216	4.05e-09	3.74e-07
ENSG00000173334	TRIB1	224.126	-1.44046	0.198029	-7.26723	3.67e-13	7e-11
ENSG00000003989	SLC7A2	11.0468	-1.43457	0.365005	-3.84088	0.000122592	0.00229996
ENSG00000151715	TMEM45B	427.854	-1.43339	0.315033	-4.55217	5.31e-06	0.000178909
ENSG00000261222	ENSG00000261222	30.1092	-1.42942	0.304119	-4.66457	3.09e-06	0.000115739
ENSG00000205426	KRT81	7.28031	-1.42712	0.396546	-3.50554	0.000455675	0.00627858
ENSG00000179921	GPBAR1	17.2036	-1.42708	0.341407	-4.11812	3.82e-05	0.000895233
ENSG00000221955	SLC12A8	17.0229	-1.42696	0.364042	-3.87784	0.00010539	0.00202272
ENSG00000189057	FAM111B	124.005	-1.42427	0.228132	-6.23256	4.59e-10	5.34e-08
ENSG00000165795	NDRG2	137.019	-1.42415	0.33384	-4.26685	1.98e-05	0.000528069
ENSG00000158477	CD1A	32.4368	-1.42143	0.283296	-4.98006	6.36e-07	3.01e-05
ENSG00000105499	PLA2G4C	6.60957	-1.41935	0.395587	-3.46624	0.000527795	0.00698763
ENSG00000230438	SERPINB9P1	46.6735	-1.41889	0.38574	-3.70274	0.000213283	0.00354668
ENSG00000119121	TRPM6	217.195	-1.41711	0.362432	-3.92312	8.74e-05	0.00173139
ENSG00000169228	RAB24	56.4203	-1.41461	0.371124	-3.8203	0.000133291	0.00243613
ENSG00000188257	PLA2G2A	7.11634	-1.41183	0.392368	-3.4749	0.000511045	0.00682637
ENSG00000175040	CHST2	318.411	-1.41124	0.292038	-4.83155	1.35e-06	5.75e-05
ENSG00000156298	TSPAN7	20.8773	-1.41084	0.343072	-4.06954	4.71e-05	0.00105029
ENSG00000076554	TPD52	78.2646	-1.40805	0.2227	-6.30267	2.93e-10	3.47e-08
ENSG00000169744	LDB2	23.675	-1.40802	0.389944	-3.62638	0.000287418	0.0044074
ENSG00000183779	ZNF703	145.341	-1.40745	0.331534	-4.24583	2.18e-05	0.000575822
ENSG00000064886	CHI3L2	163.726	-1.40559	0.218459	-6.4264	1.31e-10	1.66e-08
ENSG00000010704	HFE	125.386	-1.40359	0.242229	-5.78502	7.25e-09	6.19e-07
ENSG00000188042	ARL4C	820.001	-1.40099	0.384575	-3.68384	0.000229745	0.00374061
ENSG00000122548	KIAA0087	55.7535	-1.40078	0.306908	-4.54915	5.39e-06	0.00018115
ENSG00000139572	GPR84	192.681	-1.39986	0.314362	-4.45251	8.49e-06	0.000266443
ENSG00000268903	ENSG00000268903	62.2329	-1.39983	0.383352	-3.67513	0.000237726	0.00382196
ENSG00000173621	LRFN4	355.117	-1.39841	0.340207	-4.1163	3.85e-05	0.000899798
ENSG00000088808	PPP1R13B	38.1955	-1.39641	0.287193	-4.83172	1.35e-06	5.75e-05
ENSG00000103811	CTSH	2801.04	-1.39619	0.224805	-6.21068	5.28e-10	5.98e-08
ENSG00000178562	CD28	12.365	-1.39409	0.380432	-3.61099	0.000305029	0.00461042
ENSG00000137101	CD72	175.952	-1.3921	0.243363	-5.71455	1.1e-08	8.88e-07
ENSG00000185522	LMNTD2	16.8626	-1.39167	0.377186	-3.65866	0.000253541	0.00402938
ENSG00000169564	PCBP1	136.343	-1.39166	0.356044	-3.91629	8.99e-05	0.00177523
ENSG00000255833	TIFAB	295.292	-1.39151	0.248173	-5.60403	2.09e-08	1.56e-06
ENSG00000171224	FAM241B	7.76375	-1.39046	0.394974	-3.44157	0.000578359	0.00752917
ENSG00000140459	CYP11A1	3.38929	-1.38818	0.388326	-3.56198	0.000368074	NA
ENSG00000149418	ST14	216.948	-1.38771	0.241658	-5.73788	9.59e-09	7.96e-07
ENSG00000115919	KYNU	218.633	-1.38605	0.189596	-7.30409	2.79e-13	5.38e-11
ENSG00000167702	KIFC2	125.51	-1.38486	0.262442	-5.26962	1.37e-07	7.98e-06
ENSG00000216490	IFI30	55.6879	-1.38355	0.287951	-4.7884	1.68e-06	6.86e-05
ENSG00000120217	CD274	284.948	-1.38271	0.256687	-5.38425	7.27e-08	4.58e-06
ENSG00000170390	DCLK2	52.4609	-1.38221	0.338749	-4.07088	4.68e-05	0.00104799
ENSG00000183087	GAS6	453.039	-1.38158	0.301403	-4.58495	4.54e-06	0.000158989
ENSG00000142173	COL6A2	38.802	-1.38106	0.359923	-3.83009	0.000128094	0.00237112
ENSG00000213937	CLDN9	29.4215	-1.37991	0.32521	-4.21491	2.5e-05	0.00063784
ENSG00000279141	LINC01451	38.2104	-1.37816	0.370206	-3.72248	0.000197276	0.00334251
ENSG00000204933	CD177P1	8.11125	-1.37579	0.396092	-3.45511	0.00055007	0.00722384
ENSG00000108984	MAP2K6	626.589	-1.37269	0.300314	-4.57221	4.83e-06	0.000166647
ENSG00000169427	KCNK9	10.2276	-1.37107	0.390718	-3.45885	0.000542496	0.00714007
ENSG00000198719	DLL1	89.2214	-1.37009	0.286032	-4.78151	1.74e-06	7.04e-05
ENSG00000177706	FAM20C	62.9104	-1.36971	0.285339	-4.78722	1.69e-06	6.86e-05
ENSG00000110446	SLC15A3	507.674	-1.3695	0.222697	-6.14798	7.85e-10	8.63e-08
ENSG00000114654	EFCC1	12.9283	-1.36935	0.394427	-3.46688	0.000526537	0.00697613
ENSG00000163734	CXCL3	48.6261	-1.36919	0.234922	-5.79966	6.64e-09	5.78e-07
ENSG00000171222	SCAND1	450.952	-1.3688	0.318403	-4.30151	1.7e-05	0.000465243
ENSG00000125895	TMEM74B	5.69059	-1.36776	0.394762	-3.36167	0.000774714	0.00943183
ENSG00000165152	PGAP4	87.276	-1.36772	0.298645	-4.57186	4.83e-06	0.000166647
ENSG00000137261	KIAA0319	13.8572	-1.36676	0.377951	-3.57871	0.000345299	0.00508614
ENSG00000181804	SLC9A9	72.9519	-1.36649	0.249391	-5.46503	4.63e-08	3.1e-06
ENSG00000203799	CCDC162P	134.731	-1.36524	0.346391	-3.94441	8e-05	0.00161855
ENSG00000260256	ENSG00000259370	19.384	-1.36392	0.380772	-3.56772	0.000360097	0.00527336
ENSG00000167703	SLC43A2	713.336	-1.36335	0.220838	-6.17243	6.72e-10	7.53e-08
ENSG00000214787	MS4A4E	124.408	-1.3618	0.307497	-4.42535	9.63e-06	0.000293038
ENSG00000181649	PHLDA2	57.1073	-1.36149	0.382336	-3.58088	0.000342443	0.00505741
ENSG00000143878	RHOB	245.558	-1.35736	0.3299	-4.11699	3.84e-05	0.000898284
ENSG00000167964	RAB26	17.9568	-1.35662	0.372823	-3.60849	0.000307979	0.00465108
ENSG00000132819	RBM38	535.616	-1.35578	0.289462	-4.6842	2.81e-06	0.000106516
ENSG00000103522	IL21R	204.047	-1.35443	0.319168	-4.2443	2.19e-05	0.000578898
ENSG00000137460	FHDC1	24.7604	-1.3534	0.298517	-4.49422	6.98e-06	0.000226343
ENSG00000167995	BEST1	333.25	-1.35169	0.322692	-4.19104	2.78e-05	0.000695201
ENSG00000165644	COMTD1	58.8994	-1.35133	0.352052	-3.83542	0.000125352	0.0023334
ENSG00000188389	PDCD1	27.0912	-1.3513	0.311244	-4.31008	1.63e-05	0.000450066
ENSG00000130748	TMEM160	115.745	-1.35118	0.33798	-3.99868	6.37e-05	0.0013513
ENSG00000135838	NPL	1392.7	-1.35082	0.173343	-7.79189	6.6e-15	1.82e-12
ENSG00000162545	CAMK2N1	27.1933	-1.34961	0.381516	-3.53478	0.000408108	0.00578777
ENSG00000169071	ROR2	19.8353	-1.34874	0.324449	-4.10894	3.97e-05	0.000925372
ENSG00000088827	SIGLEC1	143.033	-1.34808	0.335288	-4.02259	5.76e-05	0.00124019
ENSG00000071242	RPS6KA2	416.522	-1.34776	0.293454	-4.59275	4.37e-06	0.000154667
ENSG00000187116	LILRA5	177.574	-1.34749	0.337485	-3.99524	6.46e-05	0.00136622
ENSG00000167483	NIBAN3	19.148	-1.34569	0.375554	-3.56295	0.000366716	0.00534451
ENSG00000234975	FTH1P2	204.4	-1.34408	0.249897	-5.37501	7.66e-08	4.79e-06
ENSG00000170458	CD14	2546.11	-1.34245	0.210747	-6.36984	1.89e-10	2.36e-08
ENSG00000100600	LGMN	411.515	-1.34175	0.39175	-3.48265	0.000496475	0.00669662
ENSG00000179583	CIITA	2253.48	-1.33966	0.150227	-8.91697	4.79e-19	2.39e-16
ENSG00000204577	LILRB3	1605.64	-1.33901	0.310336	-4.31747	1.58e-05	0.000439704
ENSG00000185650	ZFP36L1	1003.84	-1.33826	0.222481	-6.01446	1.8e-09	1.8e-07
ENSG00000282012	ENSG00000282012	13.3102	-1.33793	0.38981	-3.4053	0.000660925	0.00832589
ENSG00000265179	ENSG00000265179	83.2048	-1.33733	0.378451	-3.55114	0.000383568	0.0055272
ENSG00000244482	LILRA6	912.812	-1.33675	0.321263	-4.16438	3.12e-05	0.000757897
ENSG00000233355	CHRM3-AS2	47.5652	-1.3364	0.284004	-4.68644	2.78e-06	0.000105591
ENSG00000156711	MAPK13	223.238	-1.33611	0.235999	-5.65749	1.54e-08	1.2e-06
ENSG00000161921	CXCL16	828.284	-1.33552	0.309223	-4.32113	1.55e-05	0.000434125
ENSG00000104833	TUBB4A	11.4398	-1.33538	0.360141	-3.63861	0.000274118	0.00425127
ENSG00000162444	RBP7	52.681	-1.33517	0.387235	-3.47393	0.000512886	0.00684358
ENSG00000081041	CXCL2	100.443	-1.33435	0.193025	-6.89856	5.25e-12	8.41e-10
ENSG00000260729	ENSG00000260729	10.4372	-1.33426	0.381051	-3.44013	0.000581427	0.00754718
ENSG00000120896	SORBS3	421.809	-1.33031	0.177212	-7.50378	6.2e-14	1.46e-11
ENSG00000277496	ENSG00000277496	28.0891	-1.32964	0.302439	-4.36289	1.28e-05	0.000372313
ENSG00000128266	GNAZ	15.266	-1.32817	0.38247	-3.44446	0.000572197	0.00746521
ENSG00000142949	PTPRF	16.3015	-1.32726	0.360712	-3.64114	0.000271437	0.00422743
ENSG00000166507	NDST2	54.6651	-1.32592	0.33529	-3.94616	7.94e-05	0.00161113
ENSG00000196126	HLA-DRB1	8016.61	-1.32506	0.179119	-7.39762	1.39e-13	3.03e-11
ENSG00000274253	ENSG00000274253	16.0908	-1.32467	0.341772	-3.82587	0.000130312	0.00240079
ENSG00000154783	FGD5	15.1762	-1.3229	0.382508	-3.43057	0.000602313	0.00771219
ENSG00000006459	KDM7A	710.58	-1.3225	0.142921	-9.25101	2.22e-20	1.33e-17
ENSG00000153898	MCOLN2	68.401	-1.32248	0.254077	-5.19193	2.08e-07	1.16e-05
ENSG00000226564	FTH1P20	36.8687	-1.32199	0.345502	-3.81286	0.00013737	0.00249492
ENSG00000239697	TNFSF12	117.185	-1.31948	0.264958	-4.97418	6.55e-07	3.07e-05
ENSG00000136378	ADAMTS7	1019.25	-1.31936	0.315646	-4.18266	2.88e-05	0.000712378
ENSG00000008516	MMP25	1062.39	-1.3185	0.282794	-4.6632	3.11e-06	0.000116267
ENSG00000101017	CD40	46.9838	-1.31821	0.310986	-4.22637	2.37e-05	0.000618776
ENSG00000100311	PDGFB	12.5515	-1.31794	0.392244	-3.35329	0.00079857	0.00962001
ENSG00000158485	CD1B	15.4695	-1.31733	0.350722	-3.70926	0.000207865	0.00346301
ENSG00000019169	MARCO	25.7914	-1.31673	0.293713	-4.44736	8.69e-06	0.000270073
ENSG00000253552	HOXA-AS2	13.1186	-1.3149	0.359678	-3.60733	0.00030937	0.00466815
ENSG00000092068	SLC7A8	85.8143	-1.3141	0.37988	-3.47765	0.000505837	0.00679031
ENSG00000088881	EBF4	8.58454	-1.31152	0.395837	-3.32885	0.000872067	0.0102241
ENSG00000074660	SCARF1	1436.96	-1.31124	0.209246	-6.26605	3.7e-10	4.37e-08
ENSG00000185818	NAT8L	24.9864	-1.31062	0.339304	-3.83907	0.000123501	0.00230854
ENSG00000259370	ENSG00000259370	178.265	-1.31055	0.368289	-3.5712	0.000355343	0.00521267
ENSG00000111729	CLEC4A	26.2018	-1.30973	0.333052	-3.91015	9.22e-05	0.00180904
ENSG00000183971	NPW	24.5504	-1.30709	0.393745	-3.35164	0.000803336	0.00964541
ENSG00000173391	OLR1	224.996	-1.30369	0.343608	-3.79853	0.000145557	0.00261974
ENSG00000172780	RAB43	30.4255	-1.30056	0.344774	-3.75652	0.000172289	0.00301902
ENSG00000143546	S100A8	32921.1	-1.3003	0.325178	-4.00302	6.25e-05	0.00133302
ENSG00000116990	MYCL	142.214	-1.3003	0.222662	-5.83269	5.45e-09	4.86e-07
ENSG00000110628	SLC22A18	218.114	-1.30002	0.248937	-5.2191	1.8e-07	1.02e-05
ENSG00000151651	ADAM8	1454.62	-1.2998	0.304341	-4.27289	1.93e-05	0.000515495
ENSG00000101342	TLDC2	53.4474	-1.29962	0.352308	-3.68562	0.000228149	0.00372138
ENSG00000130584	ZBTB46	47.6792	-1.29924	0.309428	-4.18729	2.82e-05	0.000702909
ENSG00000160325	CACFD1	165.161	-1.29688	0.328557	-3.94795	7.88e-05	0.00160751
ENSG00000284194	SCO2	12.0649	-1.29671	0.386432	-3.61873	0.000296053	0.00451279
ENSG00000133055	MYBPH	11.4626	-1.29629	0.382242	-3.34931	0.000810132	0.00970102
ENSG00000091986	CCDC80	9.08688	-1.29555	0.387356	-3.29017	0.00100126	0.0113455
ENSG00000197629	MPEG1	2720.56	-1.2938	0.310896	-4.1642	3.12e-05	0.000757897
ENSG00000099822	HCN2	5.7528	-1.29082	0.396073	-3.16093	0.00157267	0.0158558
ENSG00000178573	MAF	354.903	-1.29056	0.325721	-3.96462	7.35e-05	0.00152171
ENSG00000111490	TBC1D30	6.87787	-1.28993	0.392344	-3.20046	0.00137211	0.014291
ENSG00000174059	CD34	459.24	-1.28427	0.267777	-4.79529	1.62e-06	6.68e-05
ENSG00000161677	JOSD2	169.674	-1.28378	0.28034	-4.57678	4.72e-06	0.000164037
ENSG00000103254	ANTKMT	132.583	-1.28262	0.338015	-3.7962	0.000146929	0.00263648
ENSG00000162896	PIGR	17.3807	-1.28136	0.379499	-3.35277	0.000800081	0.00962069
ENSG00000101445	PPP1R16B	253.596	-1.28126	0.336395	-3.81201	0.00013784	0.00250094
ENSG00000204099	NEU4	38.4969	-1.27991	0.343662	-3.71583	0.00020254	0.00341234
ENSG00000159733	ZFYVE28	106.51	-1.27984	0.257251	-4.96828	6.76e-07	3.15e-05
ENSG00000163687	DNASE1L3	8.31563	-1.27948	0.381509	-3.5396	0.00040074	0.00571493
ENSG00000142156	COL6A1	85.9996	-1.27763	0.249694	-5.10702	3.27e-07	1.7e-05
ENSG00000154162	CDH12	27.9582	-1.27731	0.391665	-3.2865	0.00101439	0.0114581
ENSG00000198910	L1CAM	120.895	-1.27658	0.352513	-3.62438	0.000289657	0.00443415
ENSG00000161653	NAGS	11.9692	-1.27611	0.396595	-3.24783	0.00116289	0.0126801
ENSG00000160360	GPSM1	192.285	-1.276	0.239289	-5.32833	9.91e-08	6.04e-06
ENSG00000013619	MAMLD1	6.74915	-1.2739	0.385739	-3.2049	0.00135108	0.0141469
ENSG00000167664	TMIGD2	59.0047	-1.27284	0.230475	-5.50504	3.69e-08	2.57e-06
ENSG00000160145	KALRN	71.1309	-1.2714	0.274872	-4.61453	3.94e-06	0.000142393
ENSG00000211897	IGHG3	15.4827	-1.27098	0.395082	-3.32389	0.000887724	0.0103805
ENSG00000168994	PXDC1	69.5804	-1.26981	0.306579	-4.13617	3.53e-05	0.00083849
ENSG00000074047	GLI2	100.403	-1.26953	0.300312	-4.22338	2.41e-05	0.000624261
ENSG00000131116	ZNF428	204.74	-1.26556	0.301649	-4.19471	2.73e-05	0.000685968
ENSG00000128011	LRFN1	61.8749	-1.26269	0.319157	-3.94995	7.82e-05	0.00159948
ENSG00000001617	SEMA3F	7.41161	-1.26183	0.386957	-3.18436	0.00145076	0.0149204
ENSG00000239839	DEFA3	1404.1	-1.26165	0.396562	-3.28421	0.00102269	0.0115293
ENSG00000155719	OTOA	56.5667	-1.26157	0.345186	-3.6539	0.000258292	0.00408377
ENSG00000270574	ENSG00000270574	9.75452	-1.26155	0.386643	-3.21773	0.00129208	0.0137296
ENSG00000211898	IGHD	36.4451	-1.26058	0.278115	-4.51019	6.48e-06	0.00021226
ENSG00000169439	SDC2	125.456	-1.26039	0.274427	-4.58843	4.47e-06	0.000156976
ENSG00000070404	FSTL3	794.833	-1.25956	0.173389	-7.26308	3.78e-13	7.14e-11
ENSG00000184347	SLIT3	36.3695	-1.25948	0.376462	-3.35131	0.000804303	0.00965056
ENSG00000272325	NUDT3	20.4577	-1.25839	0.395043	-3.21575	0.00130106	0.0137842
ENSG00000130592	LSP1	2338.09	-1.25696	0.142069	-8.847	8.99e-19	4.24e-16
ENSG00000118804	STBD1	20.6252	-1.25593	0.370568	-3.37323	0.000742926	0.00916413
ENSG00000253821	ENSG00000253821	6.35877	-1.25584	0.394737	-3.0987	0.0019437	0.0186624
ENSG00000152766	ANKRD22	108.695	-1.25423	0.329071	-3.811	0.000138406	0.00250866
ENSG00000162747	FCGR3B	398.076	-1.25416	0.393058	-3.24339	0.00118118	0.0127938
ENSG00000237988	OR2I1P	12.6545	-1.25344	0.39402	-3.28143	0.00103283	0.0116005
ENSG00000274370	ENSG00000274370	17.6592	-1.25232	0.374182	-3.32689	0.000878195	0.0102839
ENSG00000158815	FGF17	4.39706	-1.24708	0.396615	-3.007	0.00263836	NA
ENSG00000137880	GCHFR	14.3575	-1.24669	0.386838	-3.20778	0.00133764	0.0141043
ENSG00000138795	LEF1	58.6142	-1.24667	0.292649	-4.25012	2.14e-05	0.000565738
ENSG00000122711	SPINK4	31.0342	-1.24617	0.378501	-3.29428	0.000986751	0.0112237
ENSG00000282164	PEG13	24.2731	-1.24589	0.366911	-3.38119	0.000721725	0.00895338
ENSG00000101084	RAB5IF	39.4806	-1.24373	0.352483	-3.52231	0.000427798	0.00598963
ENSG00000215788	TNFRSF25	7.69564	-1.24323	0.394319	-3.10607	0.00189589	0.0183014
ENSG00000166670	MMP10	5.00319	-1.24289	0.392451	-3.09947	0.0019387	NA
ENSG00000125534	PPDPF	472.624	-1.23985	0.277596	-4.46617	7.96e-06	0.000253102
ENSG00000184058	TBX1	6.66918	-1.23954	0.395792	-3.10906	0.00187685	0.0181709
ENSG00000153993	SEMA3D	142.433	-1.23935	0.345796	-3.5869	0.000334627	0.00496566
ENSG00000117984	CTSD	8441.58	-1.23794	0.190676	-6.49239	8.45e-11	1.12e-08
ENSG00000143226	FCGR2A	2488.51	-1.2373	0.135352	-9.14083	6.2e-20	3.4e-17
ENSG00000205336	ADGRG1	288.539	-1.23727	0.326108	-3.79623	0.000146915	0.00263648
ENSG00000137819	PAQR5	236.669	-1.23721	0.341238	-3.62908	0.000284431	0.00436907
ENSG00000157510	AFAP1L1	24.6305	-1.23573	0.378402	-3.25955	0.0011159	0.0122872
ENSG00000223865	HLA-DPB1	3446.73	-1.23153	0.292576	-4.21067	2.55e-05	0.000646488
ENSG00000153291	SLC25A27	17.2758	-1.23076	0.377685	-3.24255	0.00118464	0.0128081
ENSG00000174145	NWD2	18.2299	-1.22874	0.372551	-3.27831	0.0010443	0.0116928
ENSG00000272396		2.90026	-1.22634	0.371373	-3.6685	0.000243976	NA
ENSG00000235027	ENSG00000235027	93.4398	-1.22481	0.238125	-5.13461	2.83e-07	1.5e-05
ENSG00000158488	CD1E	56.978	-1.22453	0.258276	-4.72822	2.27e-06	8.87e-05
ENSG00000279227	ENSG00000279227	74.5068	-1.22325	0.234952	-5.19496	2.05e-07	1.15e-05
ENSG00000258429	PDF	7.9523	-1.22086	0.394583	-3.12007	0.00180809	0.017721
ENSG00000185477	GPRIN3	454.742	-1.22062	0.17776	-6.86458	6.67e-12	1.04e-09
ENSG00000134955	SLC37A2	576.494	-1.21957	0.300943	-4.05343	5.05e-05	0.00111285
ENSG00000158292	GPR153	151.67	-1.21904	0.35204	-3.46709	0.000526124	0.00697613
ENSG00000165029	ABCA1	352.889	-1.21882	0.259613	-4.69357	2.68e-06	0.000103056
ENSG00000078081	LAMP3	26.2558	-1.2183	0.339259	-3.57548	0.000349586	0.00514505
ENSG00000169618	PROKR1	72.7571	-1.21635	0.366885	-3.32183	0.00089429	0.0104301
ENSG00000131981	LGALS3	4775.72	-1.21304	0.275323	-4.40672	1.05e-05	0.000315119
ENSG00000276758		3.49015	-1.21123	0.379137	-3.36718	0.00075941	NA
ENSG00000146070	PLA2G7	1441.94	-1.21086	0.263695	-4.59224	4.39e-06	0.000154739
ENSG00000104936	DMPK	62.8142	-1.21068	0.378082	-3.21344	0.00131154	0.0138788
ENSG00000231389	HLA-DPA1	7021.05	-1.21052	0.245264	-4.93592	7.98e-07	3.62e-05
ENSG00000128284	APOL3	103.591	-1.21008	0.30642	-3.94605	7.95e-05	0.00161113
ENSG00000162585	FAAP20	418.216	-1.20989	0.270398	-4.47391	7.68e-06	0.00024611
ENSG00000174516	PELI3	193.873	-1.20821	0.205528	-5.87478	4.23e-09	3.89e-07
ENSG00000178662	CSRNP3	64.6735	-1.20793	0.384273	-3.16054	0.00157477	0.0158681
ENSG00000102837	OLFM4	408.22	-1.20734	0.395415	-3.20527	0.00134936	0.0141425
ENSG00000169704	GP9	42.0748	-1.20648	0.378077	-3.19732	0.00138712	0.0143981
ENSG00000221869	CEBPD	751.515	-1.20121	0.316501	-3.79745	0.000146195	0.00262858
ENSG00000128040	SPINK2	110.767	-1.20014	0.303964	-3.94539	7.97e-05	0.00161378
ENSG00000126353	CCR7	30.9076	-1.19946	0.342914	-3.48562	0.000490989	0.00664262
ENSG00000161940	BCL6B	30.0011	-1.19943	0.389011	-3.10096	0.00192896	0.0185408
ENSG00000103942	HOMER2	196.382	-1.19902	0.175476	-6.82765	8.63e-12	1.3e-09
ENSG00000255163	HSPE1P18	17.9792	-1.198	0.342644	-3.46753	0.000525264	0.00697472
ENSG00000130702	LAMA5	161.561	-1.19596	0.395435	-3.08379	0.00204381	0.0193951
ENSG00000165092	ALDH1A1	3110.48	-1.19593	0.159147	-7.51433	5.72e-14	1.37e-11
ENSG00000160813	PPP1R35	106.425	-1.19488	0.29332	-4.07063	4.69e-05	0.00104799
ENSG00000074410	CA12	6.71594	-1.19066	0.395487	-2.9564	0.00311248	0.0264744
ENSG00000012171	SEMA3B	11.5538	-1.1888	0.386868	-3.05417	0.00225681	0.020964
ENSG00000101198	NKAIN4	7.73629	-1.18816	0.396633	-2.9851	0.0028349	0.0246332
ENSG00000229644	NAMPTP1	53.2184	-1.18662	0.331176	-3.57915	0.00034471	0.00508164
ENSG00000146233	CYP39A1	7.32765	-1.18612	0.383406	-3.24648	0.00116843	0.0127096
ENSG00000185022	MAFF	119.692	-1.18607	0.196228	-6.03699	1.57e-09	1.59e-07
ENSG00000107281	NPDC1	285.099	-1.18571	0.250891	-4.72431	2.31e-06	9.01e-05
ENSG00000284874	ENSG00000284874	12.8103	-1.18278	0.389053	-3.01971	0.00253017	0.0228033
ENSG00000261596	ENSG00000261596	105.403	-1.18229	0.202335	-5.83502	5.38e-09	4.82e-07
ENSG00000233198	RNF224	27.6736	-1.18215	0.38259	-3.09297	0.00198162	0.0189739
ENSG00000250334	LINC00989	6.87455	-1.18034	0.392983	-2.94849	0.00319327	0.0269377
ENSG00000139725	RHOF	32.7656	-1.17827	0.354905	-3.31432	0.000918656	0.0106271
ENSG00000130940	CASZ1	62.6385	-1.17772	0.356152	-3.30862	0.000937585	0.0108018
ENSG00000181016	LSMEM1	25.4976	-1.1773	0.307243	-3.80911	0.000139467	0.00252482
ENSG00000162066	AMDHD2	331.548	-1.17656	0.170784	-6.8866	5.71e-12	9.06e-10
ENSG00000137801	THBS1	1895.64	-1.17629	0.264151	-4.4534	8.45e-06	0.000265805
ENSG00000131016	AKAP12	412.892	-1.17613	0.396011	-3.03586	0.00239852	0.0219367
ENSG00000173868	PHOSPHO1	11.6985	-1.17603	0.366972	-3.17228	0.00151249	0.0154139
ENSG00000271734	ENSG00000271734	5.13883	-1.17467	0.396533	-2.88568	0.00390565	0.031186
ENSG00000132481	TRIM47	159.506	-1.17444	0.324908	-3.61449	0.000300934	0.00457553
ENSG00000258461	ENSG00000258461	12.3385	-1.1735	0.357627	-3.24318	0.00118205	0.0127956
ENSG00000229855	ENSG00000229855	7.48345	-1.17176	0.393414	-2.93729	0.00331097	0.0277297
ENSG00000239219		4.61459	-1.17137	0.395012	-2.89078	0.00384284	NA
ENSG00000273253	ENSG00000273253	25.881	-1.17131	0.331884	-3.51232	0.000444215	0.00615378
ENSG00000285106	ENSG00000285106	17.1046	-1.17016	0.325687	-3.56117	0.0003692	0.00537198
ENSG00000143850	PLEKHA6	82.4018	-1.16983	0.350926	-3.33455	0.000854381	0.0100761
ENSG00000185800	DMWD	108.808	-1.16982	0.324474	-3.60428	0.000313014	0.00471124
ENSG00000185189	NRBP2	131.376	-1.16949	0.235736	-4.9561	7.19e-07	3.33e-05
ENSG00000157827	FMNL2	409.527	-1.16878	0.20572	-5.67984	1.35e-08	1.06e-06
ENSG00000002330	BAD	66.6444	-1.16871	0.280771	-4.15517	3.25e-05	0.000784207
ENSG00000129219	PLD2	128.172	-1.16816	0.156252	-7.4667	8.22e-14	1.89e-11
ENSG00000105963	ADAP1	199.13	-1.16734	0.264568	-4.41039	1.03e-05	0.000310351
ENSG00000166278	C2	19.1141	-1.16532	0.337348	-3.42842	0.000607107	0.00776802
ENSG00000019582	CD74	36928.1	-1.16519	0.227487	-5.12224	3.02e-07	1.58e-05
ENSG00000140678	ITGAX	3058.56	-1.16436	0.281492	-4.13723	3.52e-05	0.000835731
ENSG00000132744	ACY3	59.3307	-1.1643	0.328671	-3.53748	0.00040397	0.00575184
ENSG00000188322	SBK1	3.99897	-1.16213	0.393159	-2.84992	0.00437308	NA
ENSG00000137869	CYP19A1	5.89644	-1.16152	0.386286	-3.07129	0.00213138	0.0200773
ENSG00000114554	PLXNA1	340.981	-1.16129	0.172288	-6.73786	1.61e-11	2.31e-09
ENSG00000144802	NFKBIZ	738.891	-1.16025	0.123596	-9.38588	6.24e-21	3.99e-18
ENSG00000135709	KIAA0513	626.875	-1.15899	0.203114	-5.70517	1.16e-08	9.34e-07
ENSG00000205838	TTC23L	19.9553	-1.15762	0.396265	-2.99712	0.00272544	0.0239119
ENSG00000136856	SLC2A8	101.706	-1.15556	0.221955	-5.19992	1.99e-07	1.12e-05
ENSG00000171659	GPR34	182.673	-1.15019	0.303877	-3.7841	0.000154265	0.00274341
ENSG00000183625	CCR3	8.11799	-1.14945	0.389594	-2.91462	0.00356127	0.0292037
ENSG00000160469	BRSK1	18.6951	-1.14873	0.317553	-3.58799	0.000333235	0.0049491
ENSG00000234456	MAGI2-AS3	71.8772	-1.14735	0.345695	-3.31813	0.000906209	0.0105417
ENSG00000135596	MICAL1	1993.49	-1.14492	0.227554	-5.03139	4.87e-07	2.38e-05
ENSG00000269072		2.59798	-1.14364	0.366246	-3.48335	0.000495174	NA
ENSG00000171223	JUNB	873.498	-1.14334	0.250288	-4.56803	4.92e-06	0.000169073
ENSG00000136630	HLX	221.112	-1.14154	0.210794	-5.41308	6.2e-08	3.97e-06
ENSG00000172236	TPSAB1	20839.6	-1.1414	0.280497	-4.07011	4.7e-05	0.00104901
ENSG00000228590	MIR4432HG	10.0088	-1.1407	0.373791	-3.01405	0.00257789	0.023071
ENSG00000130522	JUND	1085.6	-1.13995	0.255097	-4.46877	7.87e-06	0.000250939
ENSG00000101203	COL20A1	9.9194	-1.13919	0.366545	-3.58993	0.000330771	0.00491658
ENSG00000167994	RAB3IL1	122.172	-1.13915	0.360407	-3.16566	0.00154729	0.0156794
ENSG00000156738	MS4A1	2.90987	-1.13882	0.376784	-3.17084	0.00151999	NA
ENSG00000213362	FTH1P12	8.91361	-1.1388	0.375328	-2.98711	0.00281633	0.0245552
ENSG00000132329	RAMP1	27.2585	-1.13725	0.396363	-2.94237	0.0032571	0.027373
ENSG00000080854	IGSF9B	29.3124	-1.13681	0.354272	-3.20184	0.00136553	0.014243
ENSG00000228022	HCG20	19.2627	-1.13641	0.381524	-2.96988	0.00297916	0.0255768
ENSG00000129968	ABHD17A	1435.27	-1.13541	0.243857	-4.65607	3.22e-06	0.000119622
ENSG00000183458	PKD1P3	81.6006	-1.13541	0.335078	-3.38735	0.000705714	0.00877906
ENSG00000224397	PELATON	176.472	-1.13499	0.193509	-5.86114	4.6e-09	4.16e-07
ENSG00000223764	LINC02593	21.4627	-1.13492	0.357849	-3.15673	0.00159548	0.0160317
ENSG00000229314	ORM1	128.837	-1.13462	0.383136	-3.33506	0.00085281	0.0100642
ENSG00000169429	CXCL8	2437.42	-1.1338	0.379121	-3.00708	0.00263768	0.0234044
ENSG00000114626	ABTB1	1067.67	-1.13375	0.23263	-4.87337	1.1e-06	4.81e-05
ENSG00000115594	IL1R1	1036.46	-1.13151	0.230441	-4.9099	9.11e-07	4.07e-05
ENSG00000171227	TMEM37	12.5773	-1.13123	0.380797	-2.95355	0.00314143	0.0266888
ENSG00000140961	OSGIN1	54.7131	-1.13116	0.286295	-3.94414	8.01e-05	0.00161855
ENSG00000118515	SGK1	4247.67	-1.13113	0.220327	-5.13394	2.84e-07	1.5e-05
ENSG00000214193	SH3D21	310.954	-1.13106	0.171083	-6.60885	3.87e-11	5.38e-09
ENSG00000150938	CRIM1	129.023	-1.13104	0.322973	-3.50079	0.000463878	0.00636227
ENSG00000286619	ENSG00000286619	28.7073	-1.12878	0.379132	-2.97966	0.00288573	0.0249901
ENSG00000231507	LINC01353	10.9978	-1.12854	0.358473	-3.10744	0.00188715	0.0182367
ENSG00000146409	SLC18B1	67.1129	-1.12633	0.194722	-5.77172	7.85e-09	6.67e-07
ENSG00000186047	DLEU7	4.00084	-1.12575	0.396163	-2.74901	0.00597763	NA
ENSG00000159753	CARMIL2	305.904	-1.12482	0.236379	-4.75692	1.97e-06	7.8e-05
ENSG00000185559	DLK1	22.7787	-1.12422	0.364871	-3.0699	0.00214132	0.0201498
ENSG00000261158	ENSG00000261158	9.58245	-1.1233	0.396614	-2.84069	0.00450154	0.0346181
ENSG00000105327	BBC3	180.829	-1.12265	0.226505	-4.9532	7.3e-07	3.35e-05
ENSG00000274712	ENSG00000274712	41.3861	-1.1221	0.281976	-3.96821	7.24e-05	0.00150243
ENSG00000274272	ENSG00000274272	59.6022	-1.11967	0.254469	-4.3923	1.12e-05	0.000332314
ENSG00000244300	GATA2-AS1	84.578	-1.11776	0.342158	-3.2663	0.00108963	0.0120796
ENSG00000149599	DUSP15	4.5076	-1.11765	0.396357	-2.74757	0.00600395	NA
ENSG00000065833	ME1	112.712	-1.11756	0.353761	-3.16208	0.00156644	0.0158019
ENSG00000211772	TRBC2	60.7528	-1.11566	0.233372	-4.76978	1.84e-06	7.36e-05
ENSG00000104899	AMH	10.1436	-1.11266	0.392631	-2.8179	0.00483387	0.0364543
ENSG00000213876	RPL7AP64	14.5603	-1.11236	0.373765	-2.95851	0.00309135	0.0263257
ENSG00000111275	ALDH2	753.523	-1.11169	0.245445	-4.529	5.93e-06	0.000197728
ENSG00000281128	PTENP1-AS	4.52545	-1.11135	0.395868	-2.72483	0.00643345	NA
ENSG00000101333	PLCB4	76.226	-1.1105	0.387963	-2.88248	0.00394557	0.0314348
ENSG00000258404	LINC02320	9.2609	-1.11042	0.388761	-2.83277	0.00461461	0.0352757
ENSG00000021762	OSBPL5	500.541	-1.10931	0.191466	-5.79257	6.93e-09	5.97e-07
ENSG00000161911	TREML1	8.56686	-1.10579	0.391837	-2.89428	0.00380029	0.0306175
ENSG00000161243	FBXO27	11.6707	-1.10559	0.394787	-2.79782	0.00514493	0.0382372
ENSG00000186204	CYP4F12	19.2256	-1.10542	0.387403	-2.85608	0.00428901	0.0333991
ENSG00000286190	ENSG00000286190	20.0407	-1.10404	0.335825	-3.26862	0.00108072	0.0119957
ENSG00000127955	GNAI1	483.362	-1.10307	0.319549	-3.45352	0.000553325	0.00725915
ENSG00000189350	ENSG00000189350	89.6209	-1.10234	0.377631	-2.92991	0.00339062	0.0281651
ENSG00000267801		2.82245	-1.10117	0.374569	-3.10371	0.00191113	NA
ENSG00000232187	FTH1P7	54.0756	-1.10033	0.295576	-3.71803	0.000200783	0.00338912
ENSG00000095970	TREM2	24.4204	-1.09978	0.36597	-2.99928	0.00270618	0.0237916
ENSG00000174996	KLC2	90.1246	-1.09976	0.337349	-3.25926	0.00111703	0.0122921
ENSG00000130653	PNPLA7	220.046	-1.0997	0.198396	-5.54027	3.02e-08	2.15e-06
ENSG00000214897	PNMA6E	4.50131	-1.09845	0.386367	-2.818	0.00483236	NA
ENSG00000140932	CMTM2	15.0011	-1.0983	0.380581	-2.87046	0.00409874	0.0323532
ENSG00000198502	HLA-DRB5	4872.48	-1.09723	0.262727	-4.17674	2.96e-05	0.000727156
ENSG00000148483	TMEM236	561.772	-1.09659	0.218482	-5.01844	5.21e-07	2.5e-05
ENSG00000136943	CTSV	29.9615	-1.09588	0.281002	-3.88224	0.0001035	0.00198858
ENSG00000261221	ZNF865	345.212	-1.09511	0.243382	-4.49861	6.84e-06	0.000222931
ENSG00000204287	HLA-DRA	23797.5	-1.09447	0.251798	-4.34697	1.38e-05	0.000393453
ENSG00000246082	NUDT16L2P	15.5983	-1.09339	0.349872	-3.10109	0.00192813	0.0185408
ENSG00000151778	SERP2	20.7466	-1.09185	0.369148	-2.94781	0.00320034	0.0269846
ENSG00000153395	LPCAT1	1253.16	-1.09156	0.105682	-10.3278	5.28e-25	4.98e-22
ENSG00000223318	RNA5SP111	9.03843	-1.09151	0.392884	-2.76134	0.00575645	0.0414585
ENSG00000143554	SLC27A3	433.542	-1.09142	0.172204	-6.33643	2.35e-10	2.87e-08
ENSG00000162496	DHRS3	9.66924	-1.09137	0.390605	-2.7726	0.00556104	0.0403755
ENSG00000232295	ENSG00000232295	9.61348	-1.09129	0.366708	-2.93534	0.00333181	0.0278702
ENSG00000170486	KRT72	27.4525	-1.08776	0.393742	-2.78433	0.00536382	0.0393098
ENSG00000101460	MAP1LC3A	117.061	-1.08735	0.247215	-4.39449	1.11e-05	0.000329535
ENSG00000135766	EGLN1	69.8946	-1.08633	0.315499	-3.44069	0.000580233	0.00754617
ENSG00000281571		3.45184	-1.0854	0.387873	-2.70955	0.00673743	NA
ENSG00000184897	H1-10	728.223	-1.08468	0.275089	-3.94322	8.04e-05	0.00162091
ENSG00000113303	BTNL8	17.1649	-1.08445	0.376955	-2.86751	0.00413712	0.0325557
ENSG00000160179	ABCG1	35.6121	-1.08437	0.340013	-3.18258	0.00145967	0.0149949
ENSG00000031081	ARHGAP31	709.479	-1.08425	0.189177	-5.73066	1e-08	8.22e-07
ENSG00000160791	CCR5	126.41	-1.08408	0.201853	-5.36543	8.08e-08	5e-06
ENSG00000069188	SDK2	19.8749	-1.08364	0.38738	-2.80034	0.0051049	0.0379869
ENSG00000171914	TLN2	414.293	-1.08289	0.393474	-2.78694	0.00532078	0.0391153
ENSG00000138119	MYOF	223.928	-1.08247	0.256587	-4.21723	2.47e-05	0.00063784
ENSG00000183166	CALN1	81.8838	-1.0819	0.388617	-2.80353	0.0050547	0.0376916
ENSG00000166289	PLEKHF1	54.0535	-1.08131	0.298916	-3.61237	0.000303416	0.00459555
ENSG00000135643	KCNMB4	39.1462	-1.08103	0.275756	-3.90765	9.32e-05	0.00182585
ENSG00000250387	LINC02197	9.6207	-1.07882	0.384001	-2.78614	0.00533391	0.0391428
ENSG00000101938	CHRDL1	30.7519	-1.07825	0.307071	-3.4977	0.000469283	0.00641186
ENSG00000100292	HMOX1	563.75	-1.07794	0.190594	-5.65478	1.56e-08	1.21e-06
ENSG00000141854	MISP3	72.5449	-1.07794	0.254087	-4.23607	2.27e-05	0.000596142
ENSG00000204060	FOXO6	3.34964	-1.07669	0.394059	-2.62481	0.00866984	NA
ENSG00000106004	HOXA5	49.1283	-1.07554	0.323706	-3.31665	0.000911053	0.0105637
ENSG00000087076	HSD17B14	270.677	-1.07512	0.176229	-6.09839	1.07e-09	1.11e-07
ENSG00000131831	RAI2	30.0071	-1.07434	0.394974	-2.81023	0.00495063	0.0370903
ENSG00000188549	CCDC9B	34.9803	-1.07415	0.278199	-3.8459	0.000120109	0.00225925
ENSG00000198569	SLC34A3	43.8811	-1.07382	0.384443	-2.80337	0.00505714	0.0376941
ENSG00000165507	DEPP1	161.524	-1.07324	0.22718	-4.7214	2.34e-06	9.11e-05
ENSG00000180891	CUEDC1	199.243	-1.07263	0.164633	-6.51155	7.44e-11	9.95e-09
ENSG00000141497	ZMYND15	36.5093	-1.07246	0.350043	-3.05952	0.00221689	0.0206871
ENSG00000170684	ZNF296	46.1115	-1.0722	0.324902	-3.29609	0.000980423	0.0111588
ENSG00000113389	NPR3	84.5754	-1.07011	0.338228	-3.16259	0.00156372	0.0157834
ENSG00000107954	NEURL1	13.3895	-1.06957	0.363979	-2.91547	0.00355151	0.0291481
ENSG00000163162	RNF149	2212.8	-1.06724	0.22985	-4.6432	3.43e-06	0.00012593
ENSG00000154380	ENAH	9.60564	-1.06721	0.396335	-2.71601	0.00660742	0.0456434
ENSG00000108798	ABI3	161.875	-1.06683	0.273811	-3.89466	9.83e-05	0.00190573
ENSG00000169026	SLC49A3	40.9484	-1.06575	0.243445	-4.36463	1.27e-05	0.000369961
ENSG00000149527	PLCH2	7.98392	-1.06543	0.385498	-2.72818	0.00636846	0.0444379
ENSG00000205038	PKHD1L1	12.2799	-1.0652	0.387795	-2.89108	0.00383916	0.0307923
ENSG00000142552	RCN3	134.2	-1.06479	0.242286	-4.3918	1.12e-05	0.00033234
ENSG00000287684		4.14327	-1.06447	0.396335	-2.61276	0.00898134	NA
ENSG00000235151	ENSG00000235151	10.6697	-1.06429	0.39316	-2.69311	0.00707891	0.0479579
ENSG00000198947	DMD	59.2004	-1.06209	0.391944	-2.7331	0.00627416	0.0439681
ENSG00000177169	ULK1	1237.32	-1.06151	0.17234	-6.15899	7.32e-10	8.15e-08
ENSG00000157873	TNFRSF14	3818.86	-1.06137	0.20029	-5.29914	1.16e-07	6.95e-06
ENSG00000137936	BCAR3	21.3641	-1.05983	0.298942	-3.52281	0.00042699	0.00598922
ENSG00000134780	DAGLA	66.1553	-1.05935	0.219891	-4.80885	1.52e-06	6.35e-05
ENSG00000169989	TIGD4	7.28195	-1.0589	0.39228	-2.67658	0.00743788	0.049522
ENSG00000197530	MIB2	396.311	-1.05871	0.271565	-3.89825	9.69e-05	0.00188582
ENSG00000273112		6.15101	-1.05857	0.39615	-2.6458	0.00814976	0.05276
ENSG00000287644		4.11509	-1.05797	0.396199	-2.59718	0.00939933	NA
ENSG00000145107	TM4SF19	4.58708	-1.05726	0.396628	-2.60875	0.00908727	NA
ENSG00000174951	FUT1	76.5946	-1.05618	0.353264	-2.99121	0.00277871	0.0242663
ENSG00000012124	CD22	171.813	-1.05565	0.169353	-6.22933	4.68e-10	5.38e-08
ENSG00000107731	UNC5B	130.54	-1.05563	0.217283	-4.85405	1.21e-06	5.25e-05
ENSG00000174500	GCSAM	66.3817	-1.05527	0.283878	-3.713	0.000204814	0.00343773
ENSG00000181790	ADGRB1	16.2088	-1.05149	0.360806	-2.89873	0.00374675	0.0302815
ENSG00000188747	NOXA1	170.699	-1.05127	0.279597	-3.75863	0.000170848	0.00300799
ENSG00000242992	FTH1P4	5.68128	-1.051	0.395003	-2.61571	0.0089042	0.0562625
ENSG00000187164	SHTN1	84.6584	-1.05099	0.300591	-3.49406	0.00047574	0.00649019
ENSG00000166920	C15orf48	9.46831	-1.04957	0.377823	-2.74978	0.00596354	0.0423879
ENSG00000178726	THBD	159.544	-1.04839	0.243083	-4.31046	1.63e-05	0.000449983
ENSG00000223534	HLA-DQB1-AS1	4.50581	-1.04748	0.39559	-2.61303	0.00897432	NA
ENSG00000124762	CDKN1A	1969.8	-1.04729	0.207199	-5.05439	4.32e-07	2.14e-05
ENSG00000152767	FARP1	107.988	-1.04682	0.216421	-4.83199	1.35e-06	5.75e-05
ENSG00000257838	OTOAP1	22.791	-1.04665	0.369674	-2.8301	0.00465334	0.035496
ENSG00000125538	IL1B	385.533	-1.0464	0.160147	-6.53231	6.48e-11	8.79e-09
ENSG00000170382	LRRN2	20.2516	-1.04626	0.31633	-3.28827	0.00100806	0.0114082
ENSG00000025708	TYMP	1421.78	-1.04618	0.237555	-4.40395	1.06e-05	0.000318117
ENSG00000163220	S100A9	42577.9	-1.04564	0.311273	-3.36078	0.000777229	0.00943943
ENSG00000040608	RTN4R	83.3825	-1.04563	0.363734	-2.87827	0.00399857	0.031674
ENSG00000254827	SLC22A18AS	17.3197	-1.04548	0.380891	-2.74143	0.00611725	0.0431384
ENSG00000250331	LINC01340	3.51621	-1.04533	0.390986	-2.5963	0.00942345	NA
ENSG00000178531	CTXN1	3.773	-1.04491	0.389893	-2.6318	0.00849336	NA
ENSG00000136237	RAPGEF5	102.039	-1.04454	0.370967	-2.82214	0.00477044	0.0361344
ENSG00000172594	SMPDL3A	160.263	-1.04423	0.335558	-3.11272	0.0018537	0.0180096
ENSG00000163958	ZDHHC19	178.461	-1.0441	0.35771	-2.9229	0.00346791	0.0286214
ENSG00000105711	SCN1B	26.8315	-1.04396	0.318379	-3.26702	0.00108685	0.0120562
ENSG00000268366	SERTAD3-AS1	3.05427	-1.04365	0.387559	-2.58755	0.0096662	NA
ENSG00000165655	ZNF503	44.8535	-1.04322	0.382684	-2.73437	0.00625001	0.0438991
ENSG00000124772	CPNE5	118.779	-1.04259	0.372244	-2.8079	0.00498651	0.0373228
ENSG00000112394	SLC16A10	112.994	-1.04196	0.223812	-4.65153	3.29e-06	0.00012153
ENSG00000114115	RBP1	3.7117	-1.04178	0.383422	-2.69215	0.00709921	NA
ENSG00000276085	CCL3L1	27.0345	-1.04169	0.36904	-2.82167	0.0047775	0.0361509
ENSG00000124224	PPP4R1L	167.814	-1.04019	0.177043	-5.87203	4.31e-09	3.92e-07
ENSG00000108932	SLC16A6	31.5281	-1.03968	0.394181	-2.66051	0.00780231	0.0512464
ENSG00000120093	HOXB3	131.266	-1.03869	0.297752	-3.48717	0.000488165	0.00663445
ENSG00000173825	TIGD3	11.9494	-1.03834	0.370412	-2.78687	0.005322	0.0391153
ENSG00000123358	NR4A1	67.2768	-1.03776	0.310103	-3.34311	0.000828455	0.00986917
ENSG00000211899	IGHM	607.403	-1.03773	0.253332	-4.09595	4.2e-05	0.000965029
ENSG00000169116	PARM1	44.2238	-1.03766	0.395849	-2.65753	0.00787147	0.0515166
ENSG00000144711	IQSEC1	995.475	-1.03699	0.27617	-3.75519	0.000173209	0.00302921
ENSG00000137265	IRF4	145.869	-1.03689	0.307896	-3.36681	0.00076044	0.00930488
ENSG00000165868	HSPA12A	10.8089	-1.03672	0.393691	-2.62922	0.00855812	0.0546255
ENSG00000269954		3.27028	-1.0364	0.37722	-2.71667	0.00659433	NA
ENSG00000121594	CD80	52.6776	-1.03588	0.296075	-3.49329	0.000477105	0.00650386
ENSG00000114315	HES1	63.8416	-1.03475	0.343412	-3.01169	0.00259799	0.0232161
ENSG00000118849	RARRES1	427.753	-1.03448	0.313424	-3.30133	0.000962268	0.0110292
ENSG00000153902	LGI4	18.7448	-1.0344	0.324583	-3.16804	0.00153468	0.0155868
ENSG00000144130	NT5DC4	4.11416	-1.03439	0.393707	-2.59408	0.00948454	NA
ENSG00000173597	SULT1B1	316.114	-1.03412	0.231823	-4.45964	8.21e-06	0.000259093
ENSG00000155093	PTPRN2	15.0798	-1.03411	0.389894	-2.65156	0.00801219	0.0521141
ENSG00000259293	LIPC-AS1	2.73138	-1.03395	0.381424	-2.60555	0.00917257	NA
ENSG00000139970	RTN1	6.00124	-1.03333	0.395504	-2.5688	0.0102051	0.0619955
ENSG00000160972	PPP1R16A	87.9815	-1.03278	0.310398	-3.32557	0.000882376	0.0103247
ENSG00000095585	BLNK	33.1763	-1.03129	0.377618	-2.73153	0.00630414	0.0440921
ENSG00000155367	PPM1J	6.52425	-1.03116	0.380415	-2.84887	0.00438745	0.0340179
ENSG00000112299	VNN1	241.387	-1.03094	0.336119	-3.06896	0.00214804	0.0201813
ENSG00000188676	IDO2	4.1674	-1.03092	0.353924	-3.60999	0.000306206	NA
ENSG00000204396	VWA7	34.5201	-1.03071	0.332233	-3.09592	0.00196203	0.0188082
ENSG00000006015	REX1BD	446.937	-1.02959	0.269859	-3.81507	0.000136144	0.00247607
ENSG00000244242	IFITM10	28.7234	-1.02733	0.392628	-2.6321	0.00848582	0.0543468
ENSG00000080947	CROCCP3	41.2547	-1.02696	0.282025	-3.633	0.000280147	0.00431172
ENSG00000225936	ENSG00000225936	24.5638	-1.02653	0.380137	-2.70143	0.00690422	0.0472412
ENSG00000103266	STUB1	205.618	-1.0262	0.277603	-3.69597	0.00021905	0.00362678
ENSG00000188649	CC2D2B	28.2717	-1.02595	0.344481	-2.97239	0.00295491	0.025393
ENSG00000160326	SLC2A6	437.627	-1.02587	0.384783	-2.68172	0.0073244	0.0490862
ENSG00000105376	ICAM5	47.3789	-1.02574	0.349158	-2.93517	0.00333364	0.0278726
ENSG00000276141	WHAMMP3	14.174	-1.02421	0.348288	-2.92033	0.00349665	0.0287923
ENSG00000132514	CLEC10A	603.877	-1.02367	0.287768	-3.55764	0.000374203	0.00543156
ENSG00000225138	SLC9A3-AS1	172.48	-1.02299	0.295214	-3.46419	0.000531832	0.00702159
ENSG00000082512	TRAF5	264.585	-1.02279	0.195892	-5.21947	1.79e-07	1.02e-05
ENSG00000177606	JUN	349.784	-1.02254	0.264908	-3.85968	0.000113534	0.00214912
ENSG00000007062	PROM1	339.2	-1.02102	0.254852	-4.00552	6.19e-05	0.00132217
ENSG00000180113	TDRD6	300.45	-1.02091	0.347667	-2.93961	0.00328627	0.0275794
ENSG00000054793	ATP9A	400.842	-1.02078	0.223205	-4.57232	4.82e-06	0.000166647
ENSG00000171094	ALK	6.06741	-1.0196	0.393678	-2.6037	0.00922232	0.0576635
ENSG00000184060	ADAP2	85.9696	-1.01949	0.223595	-4.55465	5.25e-06	0.000177477
ENSG00000158792	SPATA2L	110.304	-1.01892	0.28653	-3.55431	0.000378978	0.00547868
ENSG00000006327	TNFRSF12A	137.639	-1.0186	0.239001	-4.25993	2.04e-05	0.000543074
ENSG00000269404	SPIB	16.2941	-1.01743	0.320415	-3.15418	0.0016095	0.0161455
ENSG00000278709	NKILA	2.83957	-1.01742	0.388197	-2.50907	0.0121051	NA
ENSG00000123240	OPTN	228.703	-1.01705	0.312886	-3.25074	0.00115106	0.012597
ENSG00000205517	RGL3	7.21705	-1.0163	0.392623	-2.63453	0.00842529	0.0541139
ENSG00000159884	CCDC107	15.361	-1.01603	0.385109	-2.63552	0.00840076	0.0540144
ENSG00000186810	CXCR3	15.5988	-1.016	0.394573	-2.58247	0.00980952	0.0603335
ENSG00000151948	GLT1D1	298.433	-1.01563	0.286101	-3.54959	0.000385838	0.00555098
ENSG00000177191	B3GNT8	94.3156	-1.01552	0.302608	-3.35365	0.000797535	0.00962001
ENSG00000090674	MCOLN1	762.191	-1.01547	0.183258	-5.54073	3.01e-08	2.15e-06
ENSG00000069667	RORA	53.2522	-1.01495	0.304348	-3.32917	0.000871056	0.0102241
ENSG00000261172		19.3309	-1.01483	0.387749	-2.62041	0.00878244	0.0556812
ENSG00000254528		4.95611	-1.01405	0.396606	-2.52306	0.0116339	NA
ENSG00000186407	CD300E	746.079	-1.01258	0.159721	-6.33891	2.31e-10	2.84e-08
ENSG00000165617	DACT1	26.283	-1.01251	0.326991	-3.08651	0.00202524	0.0192597
ENSG00000159640	ACE	253.093	-1.0124	0.301796	-3.35481	0.000794185	0.00959337
ENSG00000186431	FCAR	847.788	-1.01173	0.319857	-3.16452	0.00155341	0.0157235
ENSG00000237547	IGHJ2P	3.57455	-1.01168	0.394788	-2.49273	0.0126765	NA
ENSG00000146192	FGD2	547.45	-1.01139	0.230631	-4.38484	1.16e-05	0.000340538
ENSG00000267270	PARD6G-AS1	7.53215	-1.01091	0.384663	-2.59356	0.00949881	0.0589666
ENSG00000172889	EGFL7	799.947	-1.01051	0.242506	-4.1668	3.09e-05	0.000753399
ENSG00000250777		2.08147	-1.009	0.355927	-3.16024	0.00157638	NA
ENSG00000102878	HSF4	31.9069	-1.00845	0.257481	-3.90231	9.53e-05	0.00186367
ENSG00000213347	MXD3	421.853	-1.00826	0.242288	-4.16084	3.17e-05	0.000767071
ENSG00000115604	IL18R1	514.728	-1.00744	0.331148	-3.04409	0.00233386	0.0215209
ENSG00000146215	CRIP3	4.6195	-1.00595	0.396203	-2.48934	0.0127982	NA
ENSG00000181031	RPH3AL	15.9938	-1.00537	0.359846	-2.78395	0.00537021	0.0393245
ENSG00000144893	MED12L	108.15	-1.00439	0.372536	-2.70271	0.00687759	0.0470923
ENSG00000161682	FAM171A2	17.4939	-1.00389	0.320813	-3.11	0.00187087	0.0181282
ENSG00000284914		2.29267	-1.00375	0.368892	-2.8474	0.00440784	NA
ENSG00000125878	TCF15	10.8514	-1.00361	0.391382	-2.55285	0.0106845	0.0643366
ENSG00000283787	PRR33	184.962	-1.00301	0.202353	-4.9543	7.26e-07	3.35e-05
ENSG00000228401		8.31482	-1.00269	0.383676	-2.58412	0.00976275	0.0601192
ENSG00000170909	OSCAR	1983.25	-1.00264	0.125066	-8.01659	1.09e-15	3.36e-13
ENSG00000182154	MRPL41	286.063	-1.00231	0.275267	-3.64076	0.000271833	0.00422943
ENSG00000205078	SYCE1L	11.4964	-1.00218	0.356549	-2.7896	0.0052774	0.0389089
ENSG00000285976	ENSG00000285976	8.60958	-1.00077	0.377759	-2.83736	0.00454884	0.034892
ENSG00000093134	VNN3	39.346	-1.00051	0.395633	-2.55802	0.010527	0.0635807
ENSG00000220008	LINGO3	147.789	-1.00006	0.344344	-2.90613	0.00365928	0.0298029
ENSG00000230138	LINC02812	7.04995	-0.999933	0.38974	-2.54043	0.0110716	0.0658597
ENSG00000186265	BTLA	12.2391	-0.999784	0.396615	-2.54013	0.011081	0.0658778
ENSG00000176049	JAKMIP2	426.789	-0.999179	0.204732	-4.87975	1.06e-06	4.68e-05
ENSG00000039560	RAI14	352.971	-0.99905	0.396363	-2.56418	0.0103419	0.0627
ENSG00000131370	SH3BP5	146.342	-0.998748	0.212642	-4.69443	2.67e-06	0.000102845
ENSG00000107593	PKD2L1	8.69765	-0.997652	0.36863	-2.67534	0.00746533	0.0495826
ENSG00000173210	ABLIM3	70.2856	-0.996672	0.366549	-2.72149	0.00649885	0.0450596
ENSG00000121797	CCRL2	685.694	-0.996452	0.276957	-3.59802	0.000320644	0.00480189
ENSG00000064687	ABCA7	2319.56	-0.996074	0.244263	-4.07799	4.54e-05	0.00102431
ENSG00000143603	KCNN3	11.2968	-0.993582	0.396408	-2.53011	0.0114026	0.0671308
ENSG00000145491	ROPN1L	64.8864	-0.993134	0.297705	-3.33278	0.000859827	0.0101203
ENSG00000115295	CLIP4	464.126	-0.992911	0.234228	-4.2386	2.25e-05	0.000590307
ENSG00000176076	KCNE5	10.3921	-0.992272	0.371829	-2.64467	0.00817718	0.0528803
ENSG00000135929	CYP27A1	558.012	-0.991883	0.287619	-3.44896	0.000562742	0.00735793
ENSG00000103154	NECAB2	11.5761	-0.991108	0.389316	-2.53761	0.0111612	0.0661628
ENSG00000128016	ZFP36	1504.01	-0.99109	0.132665	-7.47021	8.01e-14	1.86e-11
ENSG00000057704	TMCC3	24.623	-0.990207	0.307553	-3.2059	0.00134641	0.0141299
ENSG00000188026	RILPL1	82.1556	-0.989161	0.293573	-3.36692	0.000760124	0.00930488
ENSG00000236772		7.65179	-0.989121	0.379773	-2.57112	0.0101371	0.0617103
ENSG00000169896	ITGAM	3807.42	-0.988107	0.335031	-2.9517	0.00316029	0.0267855
ENSG00000119508	NR4A3	58.6915	-0.987695	0.354377	-2.78747	0.0053121	0.0390906
ENSG00000203710	CR1	2275.55	-0.987229	0.196515	-5.02356	5.07e-07	2.46e-05
ENSG00000185507	IRF7	286.553	-0.986856	0.240869	-4.09613	4.2e-05	0.000965029
ENSG00000197253	TPSB2	14728.7	-0.986432	0.283446	-3.48076	0.000499993	0.00672889
ENSG00000258919		14.0172	-0.986139	0.394322	-2.5041	0.0122762	0.0705437
ENSG00000068615	REEP1	6.56105	-0.984786	0.392202	-2.48331	0.0130168	0.0734113
ENSG00000175489	LRRC25	750.826	-0.984693	0.142446	-6.91196	4.78e-12	7.79e-10
ENSG00000204103	MAFB	180.405	-0.983592	0.29839	-3.2962	0.000980018	0.0111588
ENSG00000105655	ISYNA1	186.562	-0.983365	0.268653	-3.65919	0.000253014	0.004028
ENSG00000271737		2.95716	-0.982166	0.386059	-2.47593	0.0132888	NA
ENSG00000151320	AKAP6	15.6693	-0.980797	0.335636	-2.90718	0.003647	0.0297705
ENSG00000069966	GNB5	238.275	-0.979493	0.236376	-4.14237	3.44e-05	0.000820493
ENSG00000197191	CYSRT1	32.125	-0.978755	0.366481	-2.66978	0.00759004	0.0501878
ENSG00000053918	KCNQ1	659.013	-0.978274	0.33429	-2.92837	0.00340749	0.0282529
ENSG00000162654	GBP4	31.9565	-0.978127	0.355112	-2.74864	0.00598435	0.0425021
ENSG00000274173		52.5882	-0.978019	0.352689	-2.77195	0.00557217	0.0404399
ENSG00000141527	CARD14	52.8516	-0.977979	0.262805	-3.71501	0.000203192	0.00341691
ENSG00000268336	SIGLEC20P	3.97881	-0.976903	0.395651	-2.42772	0.0151941	NA
ENSG00000198142	SOWAHC	198.429	-0.976144	0.300881	-3.2439	0.00117906	0.0127864
ENSG00000164136	IL15	14.2163	-0.975732	0.348702	-2.78167	0.00540792	0.0395522
ENSG00000234432		26.3394	-0.9753	0.315911	-3.07647	0.00209471	0.0198151
ENSG00000173578	XCR1	127.131	-0.975288	0.369589	-3.10104	0.00192842	0.0185408
ENSG00000162897	FCAMR	2.99224	-0.97435	0.384164	-2.47596	0.0132879	NA
ENSG00000056998	GYG2	56.2488	-0.974144	0.279372	-3.48082	0.00049988	0.00672889
ENSG00000189129	PLAC9	52.1565	-0.973797	0.386892	-2.52787	0.0114758	0.067445
ENSG00000170439	METTL7B	433.974	-0.973779	0.396018	-2.52556	0.0115513	0.0677136
ENSG00000205784	ARRDC5	20.169	-0.973626	0.301583	-3.21203	0.001318	0.0139389
ENSG00000130600	H19	6.6157	-0.972448	0.39565	-2.47112	0.0134691	0.0751003
ENSG00000188981	MSANTD1	2.62675	-0.972352	0.378652	-2.51037	0.0120605	NA
ENSG00000170442	KRT86	3.17965	-0.972245	0.37294	-2.62042	0.00878218	NA
ENSG00000251230	MIR3945HG	13.472	-0.971348	0.393208	-2.47515	0.0133179	0.0744422
ENSG00000100290	BIK	26.7952	-0.970583	0.343769	-2.81718	0.00484469	0.0365205
ENSG00000137675	MMP27	3.52175	-0.968671	0.387507	-2.47032	0.0134994	NA
ENSG00000115008	IL1A	31.0607	-0.968078	0.387063	-2.50817	0.0121358	0.0700632
ENSG00000103175	WFDC1	6.58729	-0.968031	0.389318	-2.45345	0.0141494	0.0777088
ENSG00000272913		3.61155	-0.967874	0.396452	-2.37652	0.0174767	NA
ENSG00000179588	ZFPM1	46.0104	-0.967364	0.322302	-2.9965	0.00273095	0.0239367
ENSG00000203485	INF2	464.913	-0.967363	0.216642	-4.46458	8.02e-06	0.000254539
ENSG00000249751	ECSCR	7.03688	-0.96703	0.380429	-2.50575	0.0122191	0.0703174
ENSG00000251301	LINC02384	7.35274	-0.96702	0.394777	-2.43678	0.0148187	0.0801954
ENSG00000286196		32.1431	-0.966581	0.324144	-2.97672	0.00291353	0.0251579
ENSG00000050820	BCAR1	284.61	-0.965853	0.3966	-2.48641	0.0129038	0.0730766
ENSG00000265100		3.5636	-0.965732	0.393644	-2.4064	0.0161108	NA
ENSG00000182704	TSKU	63.4518	-0.96454	0.383908	-2.52102	0.0117016	0.0682616
ENSG00000142185	TRPM2	2041.54	-0.963899	0.170237	-5.66194	1.5e-08	1.17e-06
ENSG00000163464	CXCR1	178.505	-0.963235	0.395825	-2.4663	0.0136515	0.0759047
ENSG00000180712	LINC02363	7.98476	-0.963124	0.382403	-2.49124	0.0127298	0.072397
ENSG00000079112	CDH17	5.32107	-0.962708	0.391422	-2.47948	0.0131572	0.0738668
ENSG00000116016	EPAS1	759.695	-0.962109	0.235348	-4.08789	4.35e-05	0.000991565
ENSG00000231964		103.657	-0.961768	0.364656	-2.64089	0.00826881	0.0533381
ENSG00000262814	MRPL12	43.6548	-0.961693	0.380365	-2.53399	0.0112771	0.0666512
ENSG00000140379	BCL2A1	877.057	-0.961355	0.216096	-4.44854	8.65e-06	0.000269066
ENSG00000187837	H1-2	87.9238	-0.959352	0.227402	-4.21496	2.5e-05	0.00063784
ENSG00000249173	LINC01093	9.47395	-0.959108	0.394895	-2.42966	0.0151131	0.0814301
ENSG00000070669	ASNS	17.5749	-0.958587	0.373144	-2.56236	0.0103962	0.0629603
ENSG00000133574	GIMAP4	34.5428	-0.958389	0.281462	-3.39466	0.000687134	0.00858966
ENSG00000266783		8.01401	-0.958043	0.387485	-2.45471	0.0140999	0.0775323
ENSG00000135127	BICDL1	8.27999	-0.957995	0.395764	-2.44839	0.0143495	0.078506
ENSG00000168056	LTBP3	231.546	-0.957194	0.228769	-4.18286	2.88e-05	0.000712378
ENSG00000134709	HOOK1	15.1842	-0.956968	0.340893	-2.79058	0.00526141	0.0388452
ENSG00000111907	TPD52L1	7.30301	-0.956699	0.39371	-2.40779	0.0160495	0.0848685
ENSG00000222020	HDAC4-AS1	8.59142	-0.956581	0.389632	-2.44201	0.0146056	0.0794199
ENSG00000253320	MAILR	66.8019	-0.956067	0.219109	-4.35737	1.32e-05	0.000379375
ENSG00000128322	IGLL1	437.599	-0.955928	0.261078	-3.66134	0.0002509	0.0039979
ENSG00000104177	MYEF2	182.561	-0.955414	0.240406	-3.97272	7.11e-05	0.00148283
ENSG00000169855	ROBO1	156.601	-0.955023	0.232413	-4.10734	4e-05	0.000928166
ENSG00000142549	IGLON5	45.0706	-0.954976	0.353702	-2.69799	0.00697594	0.0475563
ENSG00000087258	GNAO1	27.0562	-0.954153	0.357787	-3.38097	0.000722312	0.00895448
ENSG00000198452	OR14L1P	40.3095	-0.953741	0.263336	-3.61307	0.000302598	0.00459303
ENSG00000146540	C7orf50	467.312	-0.953572	0.249592	-3.82025	0.000133317	0.00243613
ENSG00000185262	UBALD2	1068.3	-0.95272	0.175911	-5.41565	6.11e-08	3.95e-06
ENSG00000182985	CADM1	34.7953	-0.952594	0.350258	-3.88483	0.0001024	0.00196956
ENSG00000139679	LPAR6	1250.38	-0.952508	0.193531	-4.9215	8.59e-07	3.86e-05
ENSG00000122859	NEUROG3	20.3643	-0.951373	0.395975	-2.42434	0.0153361	0.0822362
ENSG00000241769	LINC00893	12.3628	-0.951347	0.370416	-2.55146	0.0107272	0.0644766
ENSG00000166405	RIC3	16.0363	-0.950061	0.385707	-2.46161	0.0138315	0.0765729
ENSG00000103569	AQP9	813.602	-0.949725	0.269148	-3.52873	0.000417557	0.00588453
ENSG00000179862	CITED4	337.864	-0.949404	0.284345	-3.33882	0.000841351	0.00996832
ENSG00000141933	TPGS1	47.7738	-0.949296	0.331323	-2.86331	0.0041924	0.0328753
ENSG00000138670	RASGEF1B	116.563	-0.948042	0.211569	-4.47827	7.52e-06	0.000242177
ENSG00000105835	NAMPT	3445	-0.947681	0.250834	-3.7783	0.000157903	0.00280255
ENSG00000197632	SERPINB2	566.819	-0.947021	0.383899	-2.47863	0.0131888	0.0739573
ENSG00000257924	LINC02416	6.74638	-0.94557	0.389686	-2.47361	0.0133756	0.0746952
ENSG00000107736	CDH23	86.6118	-0.945017	0.259747	-3.63504	0.000277936	0.00429506
ENSG00000163040	CCDC74A	3.34126	-0.94491	0.387951	-2.40438	0.0161999	NA
ENSG00000163947	ARHGEF3	506.119	-0.944672	0.244266	-3.86697	0.000110197	0.00209703
ENSG00000196664	TLR7	182.373	-0.944357	0.368337	-2.56878	0.0102058	0.0619955
ENSG00000088256	GNA11	133.317	-0.944243	0.210116	-4.49146	7.07e-06	0.000228476
ENSG00000186891	TNFRSF18	88.0137	-0.944236	0.316847	-2.97867	0.00289499	0.0250534
ENSG00000141577	CEP131	217.404	-0.943854	0.219395	-4.30085	1.7e-05	0.000465658
ENSG00000142303	ADAMTS10	238.049	-0.943429	0.302629	-3.1173	0.00182516	0.017859
ENSG00000176289	IDSP1	3.33754	-0.943117	0.388389	-2.39887	0.0164457	NA
ENSG00000186522	SEPTIN10	92.691	-0.943104	0.301928	-3.12223	0.00179484	0.0176008
ENSG00000277763		4.2238	-0.942516	0.395955	-2.33235	0.0196823	NA
ENSG00000064932	SBNO2	1908.33	-0.942162	0.210754	-4.47038	7.81e-06	0.000249501
ENSG00000145700	ANKRD31	17.7305	-0.941517	0.388689	-2.42447	0.015331	0.082233
ENSG00000184371	CSF1	369.05	-0.940998	0.260183	-3.6163	0.000298849	0.00454768
ENSG00000275210		8.89453	-0.940251	0.39628	-2.37491	0.0175532	0.0907323
ENSG00000185272	RBM11	7.01382	-0.940148	0.396391	-2.36531	0.018015	0.0923996
ENSG00000119782	FKBP1B	12.0851	-0.939193	0.355038	-2.62985	0.00854217	0.0545713
ENSG00000130595	TNNT3	15.1667	-0.939089	0.371545	-2.5172	0.0118293	0.0688482
ENSG00000113763	UNC5A	6.59024	-0.9386	0.396427	-2.35811	0.0183682	0.0938621
ENSG00000099998	GGT5	2105.55	-0.938233	0.117585	-7.9789	1.48e-15	4.34e-13
ENSG00000211904	IGHJ2	2.30323	-0.938213	0.377768	-2.39556	0.0165951	NA
ENSG00000122592	HOXA7	19.1723	-0.937503	0.325799	-2.86479	0.00417286	0.0327651
ENSG00000171812	COL8A2	8.84505	-0.937498	0.383772	-2.42335	0.0153779	0.0824109
ENSG00000163898	LIPH	14.8024	-0.937189	0.389343	-2.49753	0.0125062	0.0715561
ENSG00000116991	SIPA1L2	592.776	-0.936837	0.185214	-5.05755	4.25e-07	2.12e-05
ENSG00000154122	ANKH	503.658	-0.936737	0.263212	-3.55865	0.000372768	0.00541511
ENSG00000197019	SERTAD1	223.679	-0.93657	0.220895	-4.2388	2.25e-05	0.000590307
ENSG00000166532	RIMKLB	392.851	-0.93569	0.229156	-4.08255	4.45e-05	0.00100821
ENSG00000112033	PPARD	536.721	-0.935623	0.202751	-4.61404	3.95e-06	0.000142438
ENSG00000152465	NMT2	435.651	-0.935066	0.325399	-2.87471	0.00404401	0.0319916
ENSG00000165259	HDX	13.0501	-0.934519	0.349345	-2.65446	0.00794365	0.0518435
ENSG00000233493	TMEM238	4.18184	-0.934467	0.391766	-2.36936	0.0178191	NA
ENSG00000267344		10.886	-0.934376	0.362746	-2.55695	0.0105593	0.0636898
ENSG00000273355		3.17661	-0.933706	0.378963	-2.44578	0.0144537	NA
ENSG00000219507	FTH1P8	33.8838	-0.933139	0.320933	-2.90227	0.00370471	0.0301046
ENSG00000102931	ARL2BP	5.02426	-0.933089	0.390196	-2.40254	0.0162818	0.0857172
ENSG00000234211		1.72461	-0.93271	0.349497	-2.93767	0.00330689	NA
ENSG00000204186	ZDBF2	124.602	-0.932668	0.309865	-3.00934	0.00261818	0.0233258
ENSG00000286329		4.20436	-0.932324	0.387011	-2.42585	0.0152727	NA
ENSG00000187942	LDLRAD2	17.841	-0.932095	0.312969	-2.96319	0.00304472	0.0260399
ENSG00000140406	TLNRD1	362.244	-0.931313	0.226119	-4.11808	3.82e-05	0.000895233
ENSG00000171517	LPAR3	133.807	-0.931202	0.313418	-2.97039	0.00297424	0.0255468
ENSG00000177045	SIX5	13.0265	-0.930813	0.364509	-2.54151	0.0110375	0.0656899
ENSG00000116679	IVNS1ABP	5004.72	-0.930464	0.210144	-4.42777	9.52e-06	0.000291263
ENSG00000120129	DUSP1	122.12	-0.930422	0.182804	-5.08653	3.65e-07	1.86e-05
ENSG00000221821	C6orf226	38.4534	-0.930078	0.331906	-2.79932	0.00512102	0.0380752
ENSG00000123999	INHA	9.60237	-0.92967	0.394127	-2.35355	0.0185953	0.0947381
ENSG00000258405	ZNF578	13.2485	-0.929419	0.331116	-2.78733	0.00531441	0.0390916
ENSG00000112561	TFEB	194.999	-0.927816	0.227039	-4.08535	4.4e-05	0.00099991
ENSG00000186594	MIR22HG	253.234	-0.92652	0.126536	-7.31969	2.49e-13	4.84e-11
ENSG00000270504		9.33558	-0.925776	0.38846	-2.37776	0.0174181	0.0902938
ENSG00000109762	SNX25	49.9679	-0.925291	0.319468	-2.89206	0.0038272	0.0307239
ENSG00000185338	SOCS1	289.492	-0.925105	0.279687	-3.30749	0.000941363	0.0108242
ENSG00000185697	MYBL1	88.0426	-0.923048	0.271577	-3.39684	0.000681689	0.00852753
ENSG00000104866	PPP1R37	412.433	-0.922855	0.212772	-4.33672	1.45e-05	0.000408926
ENSG00000165178	NCF1C	195.734	-0.922845	0.363468	-2.54278	0.0109974	0.0655169
ENSG00000134363	FST	1118.4	-0.922755	0.392927	-2.36889	0.0178415	0.0917651
ENSG00000254632		5.45621	-0.922647	0.395347	-2.32908	0.0198547	0.0989756
ENSG00000152463	OLAH	5.59173	-0.922604	0.394961	-2.3401	0.0192786	0.0970892
ENSG00000196141	SPATS2L	159.209	-0.922509	0.248451	-3.71157	0.000205978	0.00345018
ENSG00000125735	TNFSF14	166.134	-0.922173	0.362658	-2.54639	0.0108843	0.0650589
ENSG00000058335	RASGRF1	53.5298	-0.921529	0.294774	-3.12317	0.00178916	0.0175606
ENSG00000166866	MYO1A	14.171	-0.921078	0.344964	-2.65412	0.00795156	0.0518646
ENSG00000167371	PRRT2	4.35641	-0.920938	0.396587	-2.28855	0.0221053	NA
ENSG00000132465	JCHAIN	128.036	-0.919886	0.232394	-3.95611	7.62e-05	0.00156788
ENSG00000224272		12.3334	-0.919736	0.377173	-2.42784	0.015189	0.0816916
ENSG00000184402	SS18L1	952.625	-0.919392	0.195828	-4.69464	2.67e-06	0.000102845
ENSG00000157551	KCNJ15	369.239	-0.919003	0.248872	-3.69232	0.000222213	0.00365114
ENSG00000258512	LINC00239	9.30554	-0.918219	0.387008	-2.35924	0.0183127	0.0936584
ENSG00000118257	NRP2	106.835	-0.917997	0.39663	-2.3549	0.0185277	0.0944616
ENSG00000172572	PDE3A	202.212	-0.917968	0.328519	-2.79465	0.00519562	0.0385021
ENSG00000110848	CD69	1373.96	-0.917856	0.314348	-2.92089	0.00349034	0.0287536
ENSG00000137103	TMEM8B	71.8908	-0.915838	0.200753	-4.55612	5.21e-06	0.000177081
ENSG00000277383		1.98593	-0.915399	0.363502	-2.64364	0.00820204	NA
ENSG00000100300	TSPO	3846.29	-0.91457	0.260286	-3.51394	0.000441514	0.00613058
ENSG00000260803		3.68377	-0.913882	0.388929	-2.33121	0.0197423	NA
ENSG00000106330	MOSPD3	413.099	-0.913515	0.248928	-3.66953	0.000242994	0.00388574
ENSG00000100036	SLC35E4	14.8786	-0.913383	0.354659	-2.56505	0.010316	0.0625805
ENSG00000278090	LUNAR1	10.4232	-0.913023	0.355942	-2.54197	0.0110228	0.0656246
ENSG00000272667		29.984	-0.912956	0.369271	-2.47295	0.0134001	0.0747621
ENSG00000181045	SLC26A11	708.329	-0.912774	0.190653	-4.78728	1.69e-06	6.86e-05
ENSG00000165863	C10orf82	31.932	-0.912012	0.395431	-2.32636	0.0199996	0.0994122
ENSG00000215861		62.4304	-0.911605	0.277632	-3.28064	0.00103571	0.0116256
ENSG00000232021	LEF1-AS1	3.79987	-0.910741	0.382086	-2.41373	0.0157901	NA
ENSG00000224557	HLA-DPB2	2.22385	-0.910714	0.360381	-2.69563	0.0070255	NA
ENSG00000262686	GLIS2-AS1	2.22385	-0.910714	0.360381	-2.69563	0.0070255	NA
ENSG00000184702	SEPTIN5	8.52899	-0.910188	0.395978	-2.31569	0.0205754	0.101236
ENSG00000204136	GGTA1	423.235	-0.909762	0.330021	-2.75795	0.00581646	0.0417565
ENSG00000181409	AATK	203.787	-0.909692	0.208149	-4.36892	1.25e-05	0.000363942
ENSG00000223552	CCR5AS	46.3277	-0.909557	0.339865	-2.67428	0.00748906	0.0497034
ENSG00000138166	DUSP5	112.912	-0.907797	0.23744	-3.82112	0.000132849	0.00243253
ENSG00000159723	AGRP	26.7312	-0.907708	0.330728	-2.73755	0.00618979	0.0435814
ENSG00000157800	SLC37A3	184.197	-0.907199	0.323199	-2.80724	0.00499678	0.0373841
ENSG00000170542	SERPINB9	647.202	-0.90703	0.217094	-4.17767	2.95e-05	0.000725196
ENSG00000130635	COL5A1	106.248	-0.907022	0.32002	-2.83356	0.00460322	0.0352037
ENSG00000170545	SMAGP	46.1891	-0.906922	0.244897	-3.69576	0.000219227	0.00362678
ENSG00000182584	NA	9.56528	-0.906685	0.387254	-2.32732	0.0199485	0.0992771
ENSG00000230061	TRPM2-AS	27.0904	-0.906331	0.290827	-3.10536	0.00190046	0.0183356
ENSG00000225591		3.6874	-0.904889	0.389425	-2.3126	0.0207444	NA
ENSG00000182718	ANXA2	3561.41	-0.904805	0.173209	-5.22372	1.75e-07	1e-05
ENSG00000168995	SIGLEC7	81.7797	-0.904694	0.281892	-3.20746	0.00133914	0.0141043
ENSG00000184557	SOCS3	1305.64	-0.904667	0.149744	-6.04114	1.53e-09	1.57e-07
ENSG00000196557	CACNA1H	338.907	-0.904622	0.386318	-2.47997	0.0131395	0.0738135
ENSG00000110002	VWA5A	8499.17	-0.9046	0.320402	-2.82457	0.00473444	0.0359417
ENSG00000163739	CXCL1	152.552	-0.904079	0.230247	-3.92499	8.67e-05	0.00171989
ENSG00000215481	BCRP3	29.4223	-0.903834	0.327127	-2.75715	0.00583082	0.041826
ENSG00000181588	MEX3D	66.8853	-0.903769	0.311846	-2.89566	0.00378364	0.0305108
ENSG00000055955	ITIH4	6.38437	-0.903546	0.390772	-2.29004	0.0220188	0.105763
ENSG00000254054		43.1757	-0.903203	0.239058	-3.77163	0.000162182	0.00287564
ENSG00000128641	MYO1B	80.047	-0.902225	0.279671	-3.22361	0.00126584	0.0135069
ENSG00000272720		6.2829	-0.902189	0.389738	-2.28951	0.0220496	0.105783
ENSG00000181885	CLDN7	9.63642	-0.901154	0.386094	-2.32202	0.0202319	0.100132
ENSG00000157110	RBPMS	112.718	-0.900922	0.264516	-3.40391	0.000664279	0.00836226
ENSG00000110077	MS4A6A	1718.5	-0.900753	0.267286	-3.37018	0.000751188	0.0092358
ENSG00000198019	FCGR1B	185.337	-0.900413	0.149056	-6.03834	1.56e-09	1.59e-07
ENSG00000244486	SCARF2	10.7572	-0.900413	0.386898	-2.32301	0.0201786	0.0998957
ENSG00000134830	C5AR2	318.749	-0.899979	0.266857	-3.37226	0.000745552	0.0091728
ENSG00000144681	STAC	325.95	-0.899785	0.266595	-3.37496	0.000738262	0.00912696
ENSG00000059728	MXD1	3709.39	-0.899662	0.173896	-5.17349	2.3e-07	1.26e-05
ENSG00000141505	ASGR1	41.7443	-0.899655	0.364418	-2.46932	0.0135371	0.0753857
ENSG00000100968	NFATC4	18.1766	-0.898784	0.360797	-2.48123	0.0130929	0.0736671
ENSG00000229512		28.8731	-0.898057	0.302125	-2.96491	0.0030277	0.0259067
ENSG00000248810	LINC02432	12.9459	-0.897272	0.367313	-2.43225	0.0150055	0.0809232
ENSG00000213213	CCDC183	16.7845	-0.896843	0.365869	-2.44433	0.0145121	0.0790286
ENSG00000250644		21.3012	-0.896647	0.390977	-2.29946	0.0214786	0.104202
ENSG00000023445	BIRC3	185.792	-0.896523	0.215427	-4.1605	3.18e-05	0.000767172
ENSG00000158428	CATIP	5.85504	-0.896437	0.396633	-2.25179	0.0243356	0.11325
ENSG00000198355	PIM3	1263.72	-0.89634	0.208062	-4.30792	1.65e-05	0.00045378
ENSG00000167641	PPP1R14A	3.98386	-0.895943	0.396008	-2.23102	0.0256795	NA
ENSG00000170500	LONRF2	3.01698	-0.895789	0.376704	-2.36451	0.0180541	NA
ENSG00000105404	RABAC1	56.4962	-0.895645	0.280581	-3.189	0.00142764	0.0147249
ENSG00000072858	SIDT1	30.4868	-0.895579	0.321821	-2.77648	0.00549508	0.0400401
ENSG00000182612	TSPAN10	47.7935	-0.895141	0.322375	-2.77263	0.00556052	0.0403755
ENSG00000129757	CDKN1C	91.0843	-0.894692	0.270149	-3.31004	0.000932823	0.0107674
ENSG00000262061	RPH3AL-AS1	3.38128	-0.894509	0.373676	-2.42592	0.0152695	NA
ENSG00000197721	CR1L	9.33145	-0.894313	0.394816	-2.25764	0.023968	0.112151
ENSG00000168952	STXBP6	207.231	-0.894244	0.347766	-2.57313	0.0100782	0.0614706
ENSG00000056736	IL17RB	690.999	-0.89364	0.385864	-2.32703	0.0199636	0.0993249
ENSG00000161544	CYGB	5.15642	-0.892926	0.396483	-2.23248	0.0255832	0.11744
ENSG00000112096	SOD2	4140.24	-0.89277	0.164238	-5.43579	5.46e-08	3.57e-06
ENSG00000157680	DGKI	3.64395	-0.892768	0.369888	-2.47247	0.0134181	NA
ENSG00000034053	APBA2	17.1272	-0.892636	0.329287	-2.69793	0.00697719	0.0475563
ENSG00000196104	SPOCK3	58.1203	-0.892488	0.36212	-2.46605	0.0136612	0.075935
ENSG00000073150	PANX2	39.5134	-0.892418	0.37282	-2.39573	0.0165872	0.0868152
ENSG00000121316	PLBD1	88.0037	-0.891815	0.208628	-4.27081	1.95e-05	0.000519543
ENSG00000117020	AKT3	253.963	-0.891474	0.179877	-4.95448	7.25e-07	3.35e-05
ENSG00000212864	RNF208	50.5345	-0.891283	0.307868	-2.89161	0.00383273	0.0307544
ENSG00000162849	KIF26B	47.8666	-0.890467	0.376633	-2.36659	0.0179528	0.0921595
ENSG00000232124		6.18412	-0.890398	0.393513	-2.27956	0.0226339	0.107565
ENSG00000127533	F2RL3	118.485	-0.890152	0.278414	-3.19572	0.00139482	0.0144363
ENSG00000115590	IL1R2	218.718	-0.889921	0.386921	-2.42482	0.015316	0.0822017
ENSG00000101463	SYNDIG1	4.41299	-0.889724	0.395463	-2.22036	0.0263942	NA
ENSG00000261286	ATP2C2-AS1	3.17073	-0.889438	0.39386	-2.21519	0.026747	NA
ENSG00000104856	RELB	228.759	-0.888652	0.271159	-3.27678	0.00104997	0.0117416
ENSG00000125869	LAMP5	23.7004	-0.888223	0.385868	-2.30606	0.021107	0.102816
ENSG00000223466	LINC01825	3.7931	-0.888145	0.396121	-2.19932	0.0278551	NA
ENSG00000186105	LRRC70	7.73418	-0.887955	0.383999	-2.29652	0.0216459	0.104514
ENSG00000170476	MZB1	76.3463	-0.886966	0.302334	-2.93129	0.00337554	0.0281403
ENSG00000187678	SPRY4	22.3948	-0.886564	0.310652	-2.84276	0.00447251	0.0344687
ENSG00000134463	ECHDC3	117.465	-0.886045	0.210206	-4.21261	2.52e-05	0.000641871
ENSG00000137502	RAB30	52.7356	-0.88565	0.366541	-2.41755	0.0156255	0.0834527
ENSG00000099377	HSD3B7	135.516	-0.885343	0.244542	-3.61912	0.000295607	0.00451279
ENSG00000237169	RPL12P27	2.71835	-0.885285	0.379721	-2.29019	0.0220104	NA
ENSG00000178695	KCTD12	1462.89	-0.88511	0.26956	-3.28372	0.00102445	0.0115354
ENSG00000262898		6.75403	-0.884955	0.392036	-2.2384	0.025195	0.116097
ENSG00000235637		2.22635	-0.884799	0.359506	-2.672	0.00754008	NA
ENSG00000140939	NOL3	42.4337	-0.884576	0.292951	-3.01536	0.00256673	0.0229827
ENSG00000138135	CH25H	85.1396	-0.883608	0.393685	-2.31167	0.0207959	0.101799
ENSG00000109321	AREG	53.2362	-0.883375	0.30773	-2.86763	0.00413556	0.0325557
ENSG00000164171	ITGA2	31.2489	-0.882771	0.346428	-2.54313	0.0109863	0.0654724
ENSG00000197978	GOLGA6L9	15.4541	-0.882608	0.378137	-2.32792	0.0199166	0.099146
ENSG00000117228	GBP1	11.9962	-0.882036	0.371861	-2.35989	0.0182806	0.0935743
ENSG00000142405	NLRP12	464.726	-0.881948	0.206121	-4.27828	1.88e-05	0.000506182
ENSG00000185924	RTN4RL1	7.17895	-0.881484	0.396285	-2.23669	0.0253067	0.116499
ENSG00000261143	ADAMTS7P3	6.75154	-0.881255	0.396626	-2.21963	0.026444	0.1201
ENSG00000226791	LINC02611	8.97654	-0.880727	0.394897	-2.22541	0.0260536	0.118869
ENSG00000120738	EGR1	133.918	-0.879211	0.288522	-3.04619	0.00231758	0.021408
ENSG00000096996	IL12RB1	46.82	-0.878585	0.29336	-2.99117	0.00277913	0.0242663
ENSG00000188848	BEND4	74.8927	-0.878482	0.257431	-3.40901	0.000651987	0.00822486
ENSG00000205903	ZNF316	1257.86	-0.878217	0.160433	-5.47383	4.4e-08	2.96e-06
ENSG00000275302	CCL4	43.1073	-0.878132	0.240527	-3.64386	0.000268583	0.00419758
ENSG00000171051	FPR1	2438.07	-0.877814	0.214887	-4.08498	4.41e-05	0.00100022
ENSG00000167136	ENDOG	15.9874	-0.877494	0.396436	-2.23106	0.0256774	0.117554
ENSG00000111962	UST	65.7053	-0.877302	0.310519	-2.82349	0.00475039	0.0360218
ENSG00000178026	LRRC75B	138.934	-0.877244	0.231081	-3.79453	0.000147925	0.00265171
ENSG00000180509	KCNE1	136.044	-0.876009	0.255129	-3.43221	0.000598685	0.00767121
ENSG00000167880	EVPL	712.056	-0.875635	0.391705	-2.31867	0.0204129	0.100648
ENSG00000068078	FGFR3	11.0913	-0.874968	0.382334	-2.27773	0.0227429	0.107997
ENSG00000183160	TMEM119	10.4501	-0.874659	0.371751	-2.33886	0.0193425	0.0972878
ENSG00000142544	CTU1	70.5805	-0.874299	0.292078	-2.99176	0.00277374	0.0242547
ENSG00000270164	LINC01480	17.2315	-0.874009	0.312561	-2.78414	0.00536696	0.0393168
ENSG00000049247	UTS2	165.514	-0.873964	0.384665	-2.40733	0.0160698	0.0849003
ENSG00000186765	FSCN2	2.47992	-0.873393	0.382219	-2.22247	0.0262515	NA
ENSG00000227376	FTH1P16	15.5501	-0.87311	0.336422	-2.58503	0.00973717	0.0600236
ENSG00000231991	ANXA2P2	79.9283	-0.873106	0.25283	-3.45105	0.000558401	0.00731017
ENSG00000126803	HSPA2	209.534	-0.872526	0.312239	-2.79435	0.00520046	0.0385062
ENSG00000120949	TNFRSF8	101.394	-0.871546	0.207506	-4.19717	2.7e-05	0.000680471
ENSG00000275888		16.3896	-0.871069	0.320236	-2.70674	0.00679478	0.04665
ENSG00000175899	A2M	466.947	-0.870887	0.316729	-2.75034	0.00595338	0.0423361
ENSG00000184860	SDR42E1	4.05184	-0.870535	0.395492	-2.18367	0.0289863	NA
ENSG00000165181	SHOC1	26.1248	-0.870138	0.35859	-2.42067	0.0154921	0.0828989
ENSG00000167972	ABCA3	135.94	-0.869939	0.274518	-3.16774	0.00153629	0.0155905
ENSG00000285108		11.6845	-0.869524	0.360077	-2.39784	0.0164923	0.0864446
ENSG00000074771	NOX3	2.31344	-0.869473	0.371016	-2.30773	0.021014	NA
ENSG00000160789	LMNA	2924.71	-0.869453	0.196437	-4.42609	9.6e-06	0.000292534
ENSG00000132386	SERPINF1	763.209	-0.869261	0.333316	-2.6093	0.0090728	0.0570263
ENSG00000147799	ARHGAP39	8.4535	-0.868582	0.389062	-2.21741	0.0265954	0.120483
ENSG00000169442	CD52	997.705	-0.868448	0.283468	-3.06391	0.00218465	0.0204715
ENSG00000226981	ABHD17AP6	4.46715	-0.867774	0.392148	-2.21676	0.0266396	NA
ENSG00000236882	LINC01554	32.3719	-0.867675	0.377847	-2.2987	0.0215222	0.104225
ENSG00000116254	CHD5	6.79053	-0.867246	0.396633	-2.18857	0.0286282	0.125724
ENSG00000076641	PAG1	1489.35	-0.866994	0.192807	-4.49655	6.91e-06	0.000224288
ENSG00000158747	NBL1	23.3063	-0.86694	0.31881	-2.7123	0.00668177	0.0460505
ENSG00000157152	SYN2	21.2997	-0.866795	0.343842	-2.51483	0.0119089	0.0691709
ENSG00000131697	NPHP4	448.623	-0.866734	0.239926	-3.61227	0.000303532	0.00459555
ENSG00000171119	NRTN	5.68646	-0.866676	0.393814	-2.20458	0.0274834	0.122676
ENSG00000114698	PLSCR4	62.8503	-0.865629	0.262328	-3.29669	0.000978319	0.0111561
ENSG00000196368	NUDT11	5.57857	-0.865431	0.396227	-2.18579	0.0288307	0.126232
ENSG00000032444	PNPLA6	2361.06	-0.864961	0.212216	-4.07584	4.58e-05	0.00103225
ENSG00000103024	NME3	117.169	-0.864921	0.28569	-3.02654	0.00247369	0.0223956
ENSG00000141574	SECTM1	154	-0.864909	0.302892	-2.85525	0.00430027	0.0334577
ENSG00000132932	ATP8A2	88.5152	-0.864775	0.346669	-2.49471	0.0126061	0.0719672
ENSG00000187808	SOWAHD	165.467	-0.864578	0.248703	-3.47549	0.000509916	0.00682146
ENSG00000253698		2.73508	-0.864433	0.387762	-2.17458	0.0296617	NA
ENSG00000144218	AFF3	121.893	-0.864169	0.23738	-3.63857	0.000274153	0.00425127
ENSG00000129682	FGF13	12.2314	-0.864071	0.395314	-2.19243	0.0283484	0.124917
ENSG00000183798	EMILIN3	5.47506	-0.863213	0.375863	-2.39272	0.016724	0.0873526
ENSG00000022267	FHL1	234.679	-0.863191	0.172387	-5.00586	5.56e-07	2.66e-05
ENSG00000162772	ATF3	37.6876	-0.862394	0.33028	-2.60786	0.00911106	0.0571866
ENSG00000286122		6.47193	-0.861919	0.396577	-2.16924	0.0300644	0.130231
ENSG00000002822	MAD1L1	42.9811	-0.861684	0.27363	-3.1448	0.00166198	0.0165515
ENSG00000172183	ISG20	69.054	-0.861343	0.369075	-2.3362	0.0194809	0.0977916
ENSG00000259668		135.539	-0.860652	0.23424	-3.67248	0.000240208	0.00385149
ENSG00000204397	CARD16	358.239	-0.860487	0.169685	-5.07037	3.97e-07	2e-05
ENSG00000100167	SEPTIN3	23.2096	-0.859882	0.395994	-2.18987	0.0285337	0.125428
ENSG00000197081	IGF2R	4175.39	-0.859441	0.240483	-3.5739	0.000351707	0.00517202
ENSG00000226742	HSBP1L1	193.691	-0.85839	0.189521	-4.52793	5.96e-06	0.000197728
ENSG00000141696	P3H4	89.0815	-0.858157	0.195756	-4.38044	1.18e-05	0.000345792
ENSG00000197956	S100A6	4400.04	-0.857429	0.233146	-3.67772	0.000235327	0.003797
ENSG00000259388		2.16647	-0.857295	0.372754	-2.25058	0.0244123	NA
ENSG00000197982	C1orf122	244.742	-0.857001	0.177676	-4.82235	1.42e-06	5.98e-05
ENSG00000137672	TRPC6	11.2533	-0.855958	0.374364	-2.27243	0.0230603	0.109013
ENSG00000269403		2.37274	-0.855473	0.383986	-2.16826	0.0301391	NA
ENSG00000124299	PEPD	2113.23	-0.855433	0.199891	-4.27943	1.87e-05	0.000505588
ENSG00000179163	FUCA1	4615.44	-0.85509	0.234462	-3.64711	0.000265205	0.0041626
ENSG00000254952	LINC02705	3.18794	-0.854866	0.381705	-2.23376	0.0254988	NA
ENSG00000111913	RIPOR2	585.718	-0.853774	0.295117	-2.8933	0.00381219	0.0306608
ENSG00000253395		6.98214	-0.853031	0.392386	-2.1572	0.0309897	0.133283
ENSG00000257743	MGAM2	17.7317	-0.852261	0.343112	-2.47681	0.0132562	0.0741437
ENSG00000287851		2.40941	-0.852089	0.382416	-2.17169	0.0298789	NA
ENSG00000275713	H2BC9	35.851	-0.85203	0.341844	-2.49087	0.012743	0.0724259
ENSG00000022567	SLC45A4	889.377	-0.851987	0.322471	-2.64302	0.00821704	0.0530523
ENSG00000103241	FOXF1	19.5111	-0.851734	0.366266	-2.32098	0.0202879	0.100304
ENSG00000267724		6.51351	-0.850341	0.383578	-2.19234	0.0283547	0.124917
ENSG00000160593	JAML	4026.01	-0.850282	0.138206	-6.1522	7.64e-10	8.46e-08
ENSG00000103253	HAGHL	207.625	-0.850019	0.29245	-2.90638	0.00365639	0.029793
ENSG00000245080	MIR3150BHG	16.268	-0.849766	0.366064	-2.3144	0.0206456	0.101423
ENSG00000141576	RNF157	37.7025	-0.849481	0.323573	-2.62216	0.00873745	0.0555614
ENSG00000281383		6.19076	-0.849478	0.383731	-2.28402	0.0223705	0.106766
ENSG00000274376	ADAMTS7P1	11.5963	-0.849223	0.396633	-2.15316	0.0313063	0.134038
ENSG00000131187	F12	44.7913	-0.848892	0.223446	-3.79248	0.000149149	0.00266665
ENSG00000214530	STARD10	177.169	-0.848837	0.214502	-3.95625	7.61e-05	0.00156788
ENSG00000188778	ADRB3	53.4552	-0.848824	0.354074	-2.39716	0.0165227	0.0865535
ENSG00000225986	NA	16.3608	-0.848719	0.396596	-2.15405	0.0312359	0.133795
ENSG00000171101	SIGLEC17P	773.522	-0.848502	0.277057	-3.06267	0.00219372	0.0205244
ENSG00000198598	MMP17	95.3237	-0.848086	0.272331	-3.11255	0.0018548	0.0180096
ENSG00000175773	ZBTB44-DT	2.58654	-0.847908	0.37935	-2.20459	0.0274832	NA
ENSG00000168546	GFRA2	10.7152	-0.84788	0.385697	-2.18572	0.0288362	0.126232
ENSG00000125089	SH3TC1	982.772	-0.847747	0.237877	-3.56376	0.000365584	0.00533234
ENSG00000136895	GARNL3	9.4123	-0.84771	0.367237	-2.29463	0.0217542	0.104842
ENSG00000240207		31.0093	-0.847166	0.394436	-2.16062	0.0307244	0.132461
ENSG00000244405	ETV5	433.307	-0.8471	0.284501	-2.97754	0.00290575	0.025115
ENSG00000207042	RNU6-196P	2.53172	-0.846757	0.367136	-2.31816	0.0204404	NA
ENSG00000254369	HOXA-AS3	8.10299	-0.84632	0.389475	-2.16141	0.0306633	0.132259
ENSG00000067445	TRO	75.8141	-0.84593	0.331102	-2.55396	0.0106505	0.0641536
ENSG00000116661	FBXO2	2.54689	-0.845881	0.378086	-2.19751	0.0279837	NA
ENSG00000179144	GIMAP7	35.9667	-0.845479	0.308087	-2.73897	0.00616321	0.0434454
ENSG00000131797	CLUHP3	104.499	-0.845112	0.339965	-2.48622	0.0129106	0.0730766
ENSG00000173706	HEG1	572.441	-0.844811	0.170236	-4.96205	6.98e-07	3.24e-05
ENSG00000132849	PATJ	38.8324	-0.844711	0.292999	-2.87839	0.00399715	0.031674
ENSG00000180758	GPR157	56.2573	-0.844616	0.234958	-3.59062	0.000329896	0.00491172
ENSG00000251322	SHANK3	319.105	-0.844185	0.266629	-3.16584	0.00154636	0.0156788
ENSG00000230747		4.50908	-0.843822	0.396632	-2.10639	0.0351707	NA
ENSG00000138798	EGF	9.01277	-0.843817	0.395752	-2.14812	0.0317046	0.135383
ENSG00000234506	LINC01506	18.8132	-0.843519	0.343731	-2.44833	0.0143518	0.078506
ENSG00000136573	BLK	2.42568	-0.843381	0.367326	-2.29807	0.0215579	NA
ENSG00000113070	HBEGF	410.907	-0.843355	0.240726	-3.50305	0.000459969	0.00632316
ENSG00000248727	LINC01948	43.1901	-0.843202	0.228778	-3.67919	0.000233974	0.00378198
ENSG00000213316	LTC4S	238.831	-0.843111	0.285815	-2.94972	0.00318058	0.0268685
ENSG00000130479	MAP1S	400.791	-0.842871	0.224601	-3.75239	0.000175158	0.00305436
ENSG00000130758	MAP3K10	94.9578	-0.842546	0.261322	-3.22249	0.00127081	0.0135518
ENSG00000063169	BICRA	198.952	-0.842148	0.199782	-4.21435	2.5e-05	0.00063784
ENSG00000151388	ADAMTS12	5.49601	-0.841711	0.395995	-2.10435	0.0353481	0.144977
ENSG00000228340	MIR646HG	170.669	-0.841354	0.145354	-5.78594	7.21e-09	6.18e-07
ENSG00000255552	LY6G6E	4.89272	-0.840998	0.39064	-2.1608	0.0307106	NA
ENSG00000271576	PRKACB-DT	25.2736	-0.840223	0.354276	-2.36767	0.0179003	0.0919956
ENSG00000133250	ZNF414	124.521	-0.839185	0.257815	-3.25389	0.00113836	0.0125038
ENSG00000225742	LINC02036	2.66021	-0.83894	0.388056	-2.11489	0.034439	NA
ENSG00000163923	RPL39L	48.8513	-0.838762	0.223225	-3.75207	0.000175382	0.0030553
ENSG00000125731	SH2D3A	18.7717	-0.838433	0.351516	-2.37744	0.0174333	0.0903458
ENSG00000104918	RETN	3243.07	-0.838108	0.230399	-3.63769	0.000275092	0.00426215
ENSG00000272669		44.9392	-0.837789	0.349588	-2.39522	0.0166103	0.0868916
ENSG00000187266	EPOR	373.163	-0.837512	0.242559	-3.45247	0.00055548	0.0072789
ENSG00000213453	FTH1P3	7.28408	-0.836984	0.390742	-2.13074	0.0331103	0.138904
ENSG00000188486	H2AX	1438.55	-0.836423	0.232842	-3.59222	0.000327875	0.00488569
ENSG00000004777	ARHGAP33	634.048	-0.835604	0.232493	-3.59388	0.000325785	0.00485859
ENSG00000105707	HPN	4.71964	-0.835598	0.39635	-2.09956	0.0357671	NA
ENSG00000206120	EGFEM1P	4.24361	-0.835276	0.395796	-2.0935	0.0363048	NA
ENSG00000073464	CLCN4	111.786	-0.835264	0.32544	-2.5665	0.0102729	0.0623823
ENSG00000164897	TMUB1	504.297	-0.83515	0.249919	-3.34152	0.000833205	0.0098857
ENSG00000164114	MAP9	8.05151	-0.834506	0.385482	-2.14795	0.0317177	0.135384
ENSG00000187961	KLHL17	195.784	-0.8342	0.269998	-3.08915	0.00200728	0.0191425
ENSG00000164620	RELL2	42.7447	-0.834061	0.303549	-2.74412	0.00606735	0.0429386
ENSG00000160999	SH2B2	67.021	-0.833587	0.332373	-2.50786	0.0121464	0.070102
ENSG00000112787	FBRSL1	1078.8	-0.833197	0.215109	-3.87326	0.000107388	0.00205228
ENSG00000158555	GDPD5	150.895	-0.833038	0.321928	-2.58782	0.00965856	0.0597445
ENSG00000171159	C9orf16	506.596	-0.832537	0.24908	-3.34229	0.000830888	0.00987699
ENSG00000163638	ADAMTS9	4.83004	-0.832514	0.379153	-2.25943	0.0238566	NA
ENSG00000170412	GPRC5C	235.854	-0.832308	0.318084	-2.61687	0.00887409	0.0561118
ENSG00000143248	RGS5	90.0765	-0.832192	0.389963	-2.21257	0.0269276	0.121208
ENSG00000135324	MRAP2	41.5167	-0.831337	0.393855	-2.12237	0.0338067	0.140872
ENSG00000173581	CCDC106	328.712	-0.831314	0.209455	-3.96836	7.24e-05	0.00150243
ENSG00000100379	KCTD17	61.5848	-0.831195	0.332647	-2.49808	0.0124868	0.071468
ENSG00000142611	PRDM16	4.219	-0.831171	0.389184	-2.13166	0.0330352	NA
ENSG00000172548	NIPAL4	2.47343	-0.830231	0.335312	-2.9686	0.00299158	NA
ENSG00000109466	KLHL2	981.574	-0.829606	0.197886	-4.19221	2.76e-05	0.000692603
ENSG00000198668	CALM1	7825.68	-0.829405	0.19029	-4.35865	1.31e-05	0.000378334
ENSG00000134827	TCN1	1644.29	-0.828718	0.391246	-2.13093	0.0330952	0.138904
ENSG00000177685	CRACR2B	227.338	-0.828479	0.295237	-2.80599	0.0050162	0.0374356
ENSG00000180061	TMEM150B	128.206	-0.827265	0.185724	-4.452	8.51e-06	0.000266618
ENSG00000102962	CCL22	6.48945	-0.827245	0.387049	-2.11563	0.0343759	0.142415
ENSG00000261888		52.4907	-0.827048	0.247202	-3.34184	0.000832255	0.0098857
ENSG00000206838	SNORA5A	2.78215	-0.826558	0.385466	-2.11475	0.0344509	NA
ENSG00000163171	CDC42EP3	1681.12	-0.826317	0.224726	-3.67698	0.000236009	0.00380459
ENSG00000128833	MYO5C	77.0153	-0.825828	0.214848	-3.84022	0.000122923	0.0023016
ENSG00000086506	HBQ1	2.8854	-0.825587	0.371976	-2.2321	0.0256084	NA
ENSG00000213699	SLC35F6	698.399	-0.824876	0.221019	-3.73196	0.000189999	0.00324805
ENSG00000255328		20.7143	-0.824055	0.335051	-2.45416	0.0141214	0.0776268
ENSG00000183696	UPP1	864.432	-0.823533	0.283903	-2.90096	0.0037202	0.0301642
ENSG00000155962	CLIC2	33.0684	-0.823496	0.385275	-2.14239	0.0321619	0.136602
ENSG00000130396	AFDN	343.501	-0.823096	0.165396	-4.97573	6.5e-07	3.07e-05
ENSG00000156966	B3GNT7	77.7725	-0.823014	0.3601	-2.28727	0.0221803	0.106084
ENSG00000224660	SH3BP5-AS1	148.122	-0.822789	0.25812	-3.18662	0.00143948	0.0148129
ENSG00000069535	MAOB	654.839	-0.822687	0.378281	-2.33478	0.0195548	0.0980531
ENSG00000163221	S100A12	4517.16	-0.821322	0.396221	-2.09606	0.0360773	0.146949
ENSG00000224812	TMEM72-AS1	6.27317	-0.820735	0.391145	-2.08055	0.0374751	0.150556
ENSG00000277715		13.451	-0.820557	0.375629	-2.17934	0.0293064	0.127697
ENSG00000099625	CBARP	8.60134	-0.820501	0.386166	-2.1158	0.0343618	0.142415
ENSG00000107679	PLEKHA1	67.247	-0.820306	0.222501	-3.68311	0.000230404	0.0037449
ENSG00000225872	LINC01529	59.6378	-0.820093	0.252332	-3.24728	0.00116514	0.0126968
ENSG00000118200	CAMSAP2	84.7455	-0.819994	0.205974	-3.97792	6.95e-05	0.00145756
ENSG00000130822	PNCK	3.15879	-0.819796	0.386857	-2.09391	0.0362682	NA
ENSG00000005513	SOX8	3.62006	-0.819596	0.390438	-2.08774	0.0368211	NA
ENSG00000153443	UBALD1	374.318	-0.819529	0.196296	-4.1744	2.99e-05	0.000731224
ENSG00000173917	HOXB2	101.34	-0.819112	0.383771	-2.14081	0.0322896	0.136709
ENSG00000273716		7.58567	-0.818163	0.390196	-2.08723	0.0368678	0.149006
ENSG00000075399	VPS9D1	352.722	-0.817782	0.202103	-4.04596	5.21e-05	0.00114196
ENSG00000254743	OR10V3P	18.9947	-0.817663	0.396212	-2.09019	0.036601	0.148206
ENSG00000101255	TRIB3	788.411	-0.817634	0.169122	-4.83432	1.34e-06	5.73e-05
ENSG00000099954	CECR2	1.8998	-0.817254	0.353415	-2.48028	0.013128	NA
ENSG00000287356		7.73447	-0.816733	0.38586	-2.10407	0.0353726	0.145034
ENSG00000130037	KCNA5	14.8137	-0.816594	0.371582	-2.19284	0.0283192	0.124822
ENSG00000099814	CEP170B	8.29944	-0.816576	0.390503	-2.08286	0.0372639	0.150111
ENSG00000273271		14.3766	-0.81655	0.335408	-2.42542	0.0152905	0.08209
ENSG00000168004	PLAAT5	18.3958	-0.816352	0.385329	-2.11787	0.034186	0.142086
ENSG00000160207	HSF2BP	11.2131	-0.816103	0.372026	-2.18677	0.0287591	0.126048
ENSG00000155158	TTC39B	351.927	-0.81568	0.392116	-2.09299	0.0363501	0.14759
ENSG00000160271	RALGDS	429.089	-0.815495	0.13131	-6.20973	5.31e-10	5.98e-08
ENSG00000151693	ASAP2	43.557	-0.815472	0.373383	-2.18536	0.0288621	0.126303
ENSG00000104213	PDGFRL	4.49424	-0.815354	0.393715	-2.06945	0.0385039	NA
ENSG00000253214		7.26478	-0.815104	0.390655	-2.07961	0.0375612	0.150794
ENSG00000267149		6.91682	-0.815022	0.395984	-2.05705	0.0396816	0.156097
ENSG00000219607	PPP1R3G	12.3078	-0.813823	0.366425	-2.21062	0.0270625	0.121612
ENSG00000279601		3.27376	-0.813485	0.393939	-2.03399	0.0419524	NA
ENSG00000130300	PLVAP	19.3934	-0.812855	0.359912	-2.25349	0.0242285	0.11284
ENSG00000261840		8.27212	-0.812682	0.377564	-2.14111	0.0322651	0.13667
ENSG00000170638	TRABD	1182.03	-0.812586	0.223553	-3.63482	0.000278177	0.00429509
ENSG00000267796	LIN37	36.6085	-0.811986	0.257724	-3.14531	0.00165912	0.01654
ENSG00000149582	TMEM25	30.7526	-0.81193	0.318267	-2.5453	0.0109185	0.0652198
ENSG00000285257		11.6741	-0.81191	0.35576	-2.27039	0.0231837	0.109424
ENSG00000122778	KIAA1549	383.309	-0.811619	0.160688	-5.05014	4.41e-07	2.18e-05
ENSG00000167701	GPT	19.6768	-0.811541	0.331708	-2.43971	0.0146991	0.0797509
ENSG00000188305	PEAK3	238.95	-0.810826	0.261269	-3.10308	0.00191517	0.0184478
ENSG00000091181	IL5RA	86.8752	-0.81009	0.382598	-2.23407	0.0254786	0.11708
ENSG00000205213	LGR4	146.323	-0.81003	0.152998	-5.29198	1.21e-07	7.21e-06
ENSG00000187608	ISG15	116.493	-0.809034	0.262985	-3.07544	0.00210194	0.0198522
ENSG00000198729	PPP1R14C	87.875	-0.80811	0.325182	-2.48497	0.0129563	0.0731701
ENSG00000127666	TICAM1	221.015	-0.807684	0.234475	-3.44411	0.000572933	0.00746938
ENSG00000165802	NSMF	460.865	-0.807665	0.199754	-4.04285	5.28e-05	0.0011558
ENSG00000263033		7.51955	-0.807529	0.380725	-2.1072	0.0351006	0.1443
ENSG00000250125	LINC02232	21.2213	-0.807385	0.312544	-2.57477	0.0100307	0.061306
ENSG00000268812	LIF-AS2	12.2194	-0.80734	0.359729	-2.235	0.0254173	0.116858
ENSG00000214456	PLIN5	50.4114	-0.807269	0.370724	-2.17888	0.0293406	0.127753
ENSG00000253641	LINCR-0001	14.4768	-0.806879	0.336487	-2.38851	0.0169166	0.0882561
ENSG00000120337	TNFSF18	1.85968	-0.806675	0.354257	-2.45762	0.013986	NA
ENSG00000131759	RARA	827.48	-0.805714	0.172979	-4.65771	3.2e-06	0.000118918
ENSG00000176945	MUC20	6.84353	-0.80486	0.386884	-2.06355	0.0390608	0.154309
ENSG00000239521	CASTOR3	92.1675	-0.804775	0.302486	-2.65939	0.00782824	0.0513461
ENSG00000123159	GIPC1	588.179	-0.804287	0.245591	-3.27481	0.00105733	0.0117945
ENSG00000137491	SLCO2B1	2597.94	-0.803985	0.3851	-2.09555	0.0361217	0.147029
ENSG00000108370	RGS9	7.35373	-0.803792	0.390217	-2.04721	0.0406373	0.1585
ENSG00000136026	CKAP4	2074.75	-0.803702	0.32937	-2.4412	0.0146387	0.0795193
ENSG00000235782		9.2269	-0.803095	0.386736	-2.13211	0.0329977	0.138658
ENSG00000277632	CCL3	3.61565	-0.803007	0.389037	-2.05685	0.0397003	NA
ENSG00000172771	EFCAB12	50.3257	-0.802739	0.314421	-2.55134	0.0107309	0.0644766
ENSG00000164362	TERT	16.4515	-0.802619	0.361771	-2.21419	0.0268154	0.120821
ENSG00000255221	CARD17	10.8015	-0.801602	0.395729	-2.02772	0.0425891	0.16369
[truncated: 30,068 more rows]

## Sheet: gene expression regulators
Supplementary table S4
[truncated: 83 more rows]

[truncated: 1 more sheets: GSEA]
